# Supplementary material for: Multi-Label Multi-Kernel Transfer Learning for Human Protein Subcellular Localization
Source: PLoS One. 2012 Jun 13;7(6):e37716. doi: 10.1371/journal.pone.0037716 (PMC3374840; doi:10.1371/journal.pone.0037716)
Supplement: File S1 — Full list of perfect label match proteins in the optimistic case. For each multiplex protein in the supplementary documents, there are three lines of description. The first line describes the protein accession; the second line describes the true label(s) of the proteins; and the third line gives the predicted label(s) of the protein. Each predicted label is followed by a squared bracketed number that denotes the probability the protein is predicted to the label. (DOC) [file pone.0037716.s001.doc]

P58340
	[test label]:cytoplasm nucleus 
	[predicted label]:nucleus[0.671] cytoplasm[0.318] 
P35052
	[test label]:extracell plasmamembrane 
	[predicted label]:plasmamembrane[0.742] extracell[0.119] 
Q49AN0
	[test label]:cytoplasm nucleus 
	[predicted label]:nucleus[0.563] cytoplasm[0.425] 
Q9UNS2
	[test label]:cytoplasm nucleus 
	[predicted label]:nucleus[0.517] cytoplasm[0.458] 
Q7Z4G1
	[test label]:cytoplasm nucleus 
	[predicted label]:nucleus[0.645] cytoplasm[0.343] 
O95997
	[test label]:cytoplasm nucleus 
	[predicted label]:nucleus[0.568] cytoplasm[0.416] 
Q9GZM5
	[test label]:cytoplasm plasmamembrane 
	[predicted label]:plasmamembrane[0.695] cytoplasm[0.163] 
Q00978
	[test label]:cytoplasm nucleus 
	[predicted label]:nucleus[0.665] cytoplasm[0.312] 
Q9ULJ6
	[test label]:cytoplasm nucleus 
	[predicted label]:nucleus[0.627] cytoplasm[0.330] 
P60900
	[test label]:cytoplasm nucleus 
	[predicted label]:cytoplasm[0.477] nucleus[0.372] 
O43324
	[test label]:cytoplasm nucleus 
	[predicted label]:cytoplasm[0.527] nucleus[0.455] 
Q9H9T3
	[test label]:cytoplasm nucleus 
	[predicted label]:cytoplasm[0.466] nucleus[0.446] 
Q9NWZ8
	[test label]:cytoplasm nucleus 
	[predicted label]:nucleus[0.641] cytoplasm[0.300] 
O60869
	[test label]:cytoplasm nucleus 
	[predicted label]:cytoplasm[0.550] nucleus[0.379] 
Q86YF9
	[test label]:cytoplasm nucleus 
	[predicted label]:cytoplasm[0.581] nucleus[0.349] 
O95153
	[test label]:cytoplasm mitochondrion 
	[predicted label]:cytoplasm[0.680] mitochondrion[0.107] 
Q96QU8
	[test label]:cytoplasm nucleus 
	[predicted label]:cytoplasm[0.540] nucleus[0.443] 
Q9UKA2
	[test label]:cytoplasm nucleus 
	[predicted label]:cytoplasm[0.493] nucleus[0.493] 
O43157
	[test label]:extracell plasmamembrane 
	[predicted label]:plasmamembrane[0.783] extracell[0.143] 
O43592
	[test label]:cytoplasm nucleus 
	[predicted label]:nucleus[0.532] cytoplasm[0.430] 
Q9Y6K9
	[test label]:cytoplasm nucleus 
	[predicted label]:cytoplasm[0.517] nucleus[0.399] 
P16989
	[test label]:cytoplasm nucleus 
	[predicted label]:nucleus[0.582] cytoplasm[0.323] 
Q8TC92
	[test label]:extracell plasmamembrane 
	[predicted label]:extracell[0.613] plasmamembrane[0.342] 
Q08J23
	[test label]:cytoplasm nucleus 
	[predicted label]:cytoplasm[0.515] nucleus[0.470] 
O95273
	[test label]:cytoplasm nucleus 
	[predicted label]:nucleus[0.674] cytoplasm[0.316] 
Q07954
	[test label]:cytoplasm nucleus plasmamembrane 
	[predicted label]:plasmamembrane[0.461] cytoplasm[0.235] nucleus[0.203] 
Q9NS86
	[test label]:cytoplasm nucleus plasmamembrane 
	[predicted label]:nucleus[0.399] plasmamembrane[0.263] cytoplasm[0.234] 
O75312
	[test label]:cytoplasm nucleus 
	[predicted label]:nucleus[0.627] cytoplasm[0.354] 
Q7Z417
	[test label]:cytoplasm nucleus 
	[predicted label]:nucleus[0.567] cytoplasm[0.407] 
O15360
	[test label]:cytoplasm nucleus 
	[predicted label]:nucleus[0.649] cytoplasm[0.336] 
P43681
	[test label]:plasmamembrane synapse 
	[predicted label]:plasmamembrane[0.734] synapse[0.073] 
P78329
	[test label]:endoplasmicreticulum microsome 
	[predicted label]:endoplasmicreticulum[0.668] microsome[0.247] 
O95479
	[test label]:endoplasmicreticulum microsome 
	[predicted label]:endoplasmicreticulum[0.698] microsome[0.196] 
P61457
	[test label]:cytoplasm nucleus 
	[predicted label]:nucleus[0.501] cytoplasm[0.486] 
Q92681
	[test label]:golgiapparatus nucleus plasmamembrane 
	[predicted label]:plasmamembrane[0.573] golgiapparatus[0.168] nucleus[0.116] 
Q9UBQ5
	[test label]:cytoplasm nucleus 
	[predicted label]:cytoplasm[0.618] nucleus[0.333] 
Q9NYF8
	[test label]:cytoplasm nucleus 
	[predicted label]:nucleus[0.674] cytoplasm[0.316] 
Q93084
	[test label]:endoplasmicreticulum nucleus 
	[predicted label]:endoplasmicreticulum[0.583] nucleus[0.203] 
P00488
	[test label]:cytoplasm extracell 
	[predicted label]:extracell[0.560] cytoplasm[0.326] 
Q9NXR7
	[test label]:cytoplasm nucleus 
	[predicted label]:nucleus[0.561] cytoplasm[0.392] 
P11532
	[test label]:cytoskeleton plasmamembrane 
	[predicted label]:plasmamembrane[0.606] cytoskeleton[0.194] 
Q15392
	[test label]:endoplasmicreticulum golgiapparatus 
	[predicted label]:endoplasmicreticulum[0.486] golgiapparatus[0.396] 
P52630
	[test label]:cytoplasm nucleus 
	[predicted label]:cytoplasm[0.479] nucleus[0.456] 
Q92820
	[test label]:extracell lysosome 
	[predicted label]:lysosome[0.496] extracell[0.450] 
Q8WXG1
	[test label]:endoplasmicreticulum golgiapparatus 
	[predicted label]:endoplasmicreticulum[0.688] golgiapparatus[0.252] 
Q13765
	[test label]:cytoplasm nucleus 
	[predicted label]:cytoplasm[0.512] nucleus[0.471] 
Q9UKT4
	[test label]:cytoplasm nucleus 
	[predicted label]:nucleus[0.514] cytoplasm[0.426] 
Q96KS0
	[test label]:cytoplasm nucleus 
	[predicted label]:nucleus[0.530] cytoplasm[0.455] 
P50748
	[test label]:cytoplasm nucleus 
	[predicted label]:nucleus[0.490] cytoplasm[0.399] 
Q969Q6
	[test label]:cytoplasm nucleus 
	[predicted label]:nucleus[0.629] cytoplasm[0.335] 
Q96Q89
	[test label]:cytoplasm nucleus 
	[predicted label]:nucleus[0.554] cytoplasm[0.356] 
Q12794
	[test label]:extracell lysosome 
	[predicted label]:lysosome[0.524] extracell[0.452] 
O14980
	[test label]:cytoplasm nucleus 
	[predicted label]:cytoplasm[0.463] nucleus[0.396] 
O14492
	[test label]:cytoplasm plasmamembrane 
	[predicted label]:cytoplasm[0.685] plasmamembrane[0.156] 
Q8N488
	[test label]:cytoplasm nucleus 
	[predicted label]:cytoplasm[0.588] nucleus[0.322] 
Q9NSB8
	[test label]:plasmamembrane synapse 
	[predicted label]:plasmamembrane[0.712] synapse[0.127] 
O60921
	[test label]:cytoplasm nucleus 
	[predicted label]:nucleus[0.541] cytoplasm[0.413] 
P50542
	[test label]:cytoplasm peroxisome 
	[predicted label]:peroxisome[0.709] cytoplasm[0.205] 
P35520
	[test label]:cytoplasm nucleus 
	[predicted label]:cytoplasm[0.593] nucleus[0.322] 
O15354
	[test label]:endoplasmicreticulum plasmamembrane 
	[predicted label]:endoplasmicreticulum[0.636] plasmamembrane[0.255] 
Q9C0E2
	[test label]:cytoplasm nucleus 
	[predicted label]:cytoplasm[0.534] nucleus[0.447] 
Q8N2I9
	[test label]:cytoplasm nucleus 
	[predicted label]:nucleus[0.514] cytoplasm[0.468] 
Q8IWL8
	[test label]:cytoplasm nucleus 
	[predicted label]:nucleus[0.646] cytoplasm[0.343] 
P13987
	[test label]:extracell plasmamembrane 
	[predicted label]:extracell[0.541] plasmamembrane[0.348] 
Q9UNY4
	[test label]:cytoplasm nucleus 
	[predicted label]:nucleus[0.544] cytoplasm[0.398] 
Q9Y251
	[test label]:extracell lysosome 
	[predicted label]:lysosome[0.735] extracell[0.230] 
P61011
	[test label]:cytoplasm nucleus 
	[predicted label]:cytoplasm[0.473] nucleus[0.378] 
Q9Y6K0
	[test label]:endoplasmicreticulum nucleus 
	[predicted label]:endoplasmicreticulum[0.795] nucleus[0.076] 
Q9GZU1
	[test label]:lysosome plasmamembrane 
	[predicted label]:lysosome[0.671] plasmamembrane[0.244] 
O95070
	[test label]:endoplasmicreticulum golgiapparatus 
	[predicted label]:endoplasmicreticulum[0.563] golgiapparatus[0.333] 
Q71F23
	[test label]:cytoplasm nucleus 
	[predicted label]:nucleus[0.532] cytoplasm[0.369] 
O95456
	[test label]:cytoplasm endoplasmicreticulum 
	[predicted label]:cytoplasm[0.450] endoplasmicreticulum[0.333] 
Q9BZZ5
	[test label]:cytoplasm nucleus 
	[predicted label]:cytoplasm[0.491] nucleus[0.481] 
O75533
	[test label]:cytoplasm nucleus 
	[predicted label]:nucleus[0.626] cytoplasm[0.291] 
Q8TEM1
	[test label]:endoplasmicreticulum nucleus 
	[predicted label]:endoplasmicreticulum[0.553] nucleus[0.253] 
Q15004
	[test label]:mitochondrion nucleus 
	[predicted label]:nucleus[0.801] mitochondrion[0.091] 
Q15020
	[test label]:cytoplasm nucleus 
	[predicted label]:nucleus[0.493] cytoplasm[0.460] 
Q13485
	[test label]:cytoplasm nucleus 
	[predicted label]:nucleus[0.499] cytoplasm[0.363] 
Q86VP3
	[test label]:endoplasmicreticulum mitochondrion 
	[predicted label]:mitochondrion[0.473] endoplasmicreticulum[0.411] 
Q9Y282
	[test label]:endoplasmicreticulum golgiapparatus 
	[predicted label]:endoplasmicreticulum[0.689] golgiapparatus[0.243] 
Q9BUP3
	[test label]:cytoplasm nucleus 
	[predicted label]:nucleus[0.594] cytoplasm[0.376] 
Q9Y6Q9
	[test label]:cytoplasm nucleus 
	[predicted label]:nucleus[0.505] cytoplasm[0.445] 
Q96BI3
	[test label]:endoplasmicreticulum golgiapparatus 
	[predicted label]:endoplasmicreticulum[0.506] golgiapparatus[0.385] 
Q13098
	[test label]:cytoplasm nucleus 
	[predicted label]:nucleus[0.535] cytoplasm[0.441] 
O75419
	[test label]:cytoplasm nucleus 
	[predicted label]:nucleus[0.633] cytoplasm[0.335] 
Q86UA6
	[test label]:cytoplasm nucleus 
	[predicted label]:cytoplasm[0.493] nucleus[0.473] 
Q13421
	[test label]:extracell golgiapparatus plasmamembrane 
	[predicted label]:extracell[0.388] plasmamembrane[0.366] golgiapparatus[0.167] 
Q96C86
	[test label]:cytoplasm nucleus 
	[predicted label]:nucleus[0.621] cytoplasm[0.363] 
Q7Z699
	[test label]:nucleus plasmamembrane 
	[predicted label]:nucleus[0.478] plasmamembrane[0.358] 
Q9UM00
	[test label]:endoplasmicreticulum golgiapparatus 
	[predicted label]:endoplasmicreticulum[0.794] golgiapparatus[0.159] 
Q92551
	[test label]:cytoplasm nucleus 
	[predicted label]:nucleus[0.544] cytoplasm[0.443] 
O14929
	[test label]:cytoplasm nucleus 
	[predicted label]:nucleus[0.637] cytoplasm[0.331] 
Q96DU7
	[test label]:cytoplasm nucleus 
	[predicted label]:nucleus[0.562] cytoplasm[0.424] 
O15304
	[test label]:cytoplasm nucleus 
	[predicted label]:cytoplasm[0.490] nucleus[0.461] 
O75365
	[test label]:endosome plasmamembrane 
	[predicted label]:plasmamembrane[0.579] endosome[0.273] 
Q49MI3
	[test label]:cytoplasm nucleus 
	[predicted label]:nucleus[0.546] cytoplasm[0.392] 
O76054
	[test label]:cytoplasm nucleus 
	[predicted label]:cytoplasm[0.588] nucleus[0.330] 
Q11203
	[test label]:extracell golgiapparatus 
	[predicted label]:golgiapparatus[0.673] extracell[0.135] 
Q8N668
	[test label]:cytoplasm nucleus 
	[predicted label]:nucleus[0.607] cytoplasm[0.336] 
Q969M3
	[test label]:endoplasmicreticulum golgiapparatus 
	[predicted label]:golgiapparatus[0.607] endoplasmicreticulum[0.265] 
Q7L7V1
	[test label]:mitochondrion nucleus 
	[predicted label]:nucleus[0.737] mitochondrion[0.117] 
Q9UHB6
	[test label]:cytoplasm cytoskeleton 
	[predicted label]:cytoskeleton[0.682] cytoplasm[0.211] 
Q9HAP2
	[test label]:cytoplasm mitochondrion nucleus 
	[predicted label]:mitochondrion[0.525] cytoplasm[0.242] nucleus[0.204] 
Q9Y3C4
	[test label]:cytoplasm nucleus 
	[predicted label]:nucleus[0.490] cytoplasm[0.489] 
O43493
	[test label]:golgiapparatus plasmamembrane 
	[predicted label]:golgiapparatus[0.446] plasmamembrane[0.398] 
Q96FX2
	[test label]:cytoplasm nucleus 
	[predicted label]:cytoplasm[0.537] nucleus[0.449] 
Q8NFM7
	[test label]:golgiapparatus plasmamembrane 
	[predicted label]:plasmamembrane[0.645] golgiapparatus[0.240] 
Q12934
	[test label]:cytoplasm cytoskeleton 
	[predicted label]:cytoplasm[0.431] cytoskeleton[0.332] 
P14060
	[test label]:endoplasmicreticulum mitochondrion 
	[predicted label]:endoplasmicreticulum[0.430] mitochondrion[0.409] 
Q9BZG8
	[test label]:cytoplasm nucleus 
	[predicted label]:nucleus[0.564] cytoplasm[0.426] 
Q9GZY1
	[test label]:cytoplasm nucleus 
	[predicted label]:nucleus[0.646] cytoplasm[0.343] 
Q14534
	[test label]:endoplasmicreticulum microsome 
	[predicted label]:endoplasmicreticulum[0.779] microsome[0.164] 
Q8IVL5
	[test label]:endoplasmicreticulum golgiapparatus 
	[predicted label]:golgiapparatus[0.474] endoplasmicreticulum[0.420] 
Q9H8T0
	[test label]:cytoplasm plasmamembrane 
	[predicted label]:cytoplasm[0.452] plasmamembrane[0.313] 
O00628
	[test label]:cytoplasm peroxisome 
	[predicted label]:peroxisome[0.476] cytoplasm[0.410] 
Q6SJ96
	[test label]:cytoplasm nucleus 
	[predicted label]:nucleus[0.673] cytoplasm[0.316] 
Q9BWS9
	[test label]:extracell lysosome 
	[predicted label]:extracell[0.592] lysosome[0.390] 
Q86W56
	[test label]:cytoplasm nucleus 
	[predicted label]:cytoplasm[0.502] nucleus[0.413] 
P61221
	[test label]:cytoplasm mitochondrion 
	[predicted label]:cytoplasm[0.477] mitochondrion[0.451] 
P23490
	[test label]:cytoplasm nucleus 
	[predicted label]:cytoplasm[0.528] nucleus[0.332] 
Q14493
	[test label]:cytoplasm nucleus 
	[predicted label]:nucleus[0.573] cytoplasm[0.350] 
P30519
	[test label]:endoplasmicreticulum microsome 
	[predicted label]:endoplasmicreticulum[0.667] microsome[0.193] 
O75884
	[test label]:cytoplasm nucleus 
	[predicted label]:nucleus[0.662] cytoplasm[0.330] 
P06734
	[test label]:extracell plasmamembrane 
	[predicted label]:plasmamembrane[0.553] extracell[0.363] 
Q9UHD9
	[test label]:cytoplasm nucleus 
	[predicted label]:cytoplasm[0.615] nucleus[0.334] 
Q14703
	[test label]:endoplasmicreticulum golgiapparatus 
	[predicted label]:endoplasmicreticulum[0.527] golgiapparatus[0.375] 
O43174
	[test label]:endoplasmicreticulum microsome 
	[predicted label]:endoplasmicreticulum[0.633] microsome[0.284] 
Q9Y314
	[test label]:cytoplasm nucleus 
	[predicted label]:nucleus[0.498] cytoplasm[0.483] 
P31512
	[test label]:endoplasmicreticulum microsome 
	[predicted label]:endoplasmicreticulum[0.784] microsome[0.091] 
Q6IMN6
	[test label]:cytoplasm mitochondrion 
	[predicted label]:cytoplasm[0.620] mitochondrion[0.189]
Q07955
	[test label]:cytoplasm nucleus 
	[predicted label]:nucleus[0.615] cytoplasm[0.324] 
Q15025
	[test label]:cytoplasm nucleus 
	[predicted label]:cytoplasm[0.631] nucleus[0.341] 
P61960
	[test label]:cytoplasm nucleus 
	[predicted label]:nucleus[0.633] cytoplasm[0.357] 
Q92973
	[test label]:cytoplasm nucleus 
	[predicted label]:cytoplasm[0.601] nucleus[0.378] 
P24071
	[test label]:extracell plasmamembrane 
	[predicted label]:plasmamembrane[0.636] extracell[0.312] 
Q6RW13
	[test label]:endoplasmicreticulum golgiapparatus 
	[predicted label]:endoplasmicreticulum[0.542] golgiapparatus[0.332] 
Q9BPZ7
	[test label]:nucleus plasmamembrane 
	[predicted label]:plasmamembrane[0.661] nucleus[0.143] 
Q9C000
	[test label]:cytoplasm nucleus 
	[predicted label]:cytoplasm[0.607] nucleus[0.330] 
P38936
	[test label]:cytoplasm nucleus 
	[predicted label]:cytoplasm[0.449] nucleus[0.443] 
Q53HL2
	[test label]:cytoplasm nucleus 
	[predicted label]:nucleus[0.512] cytoplasm[0.397] 
Q9Y397
	[test label]:endoplasmicreticulum golgiapparatus 
	[predicted label]:endoplasmicreticulum[0.726] golgiapparatus[0.208] 
O94829
	[test label]:cytoplasm nucleus 
	[predicted label]:cytoplasm[0.572] nucleus[0.411] 
Q86UW9
	[test label]:cytoplasm nucleus 
	[predicted label]:nucleus[0.653] cytoplasm[0.325] 
Q96FF9
	[test label]:cytoplasm nucleus 
	[predicted label]:nucleus[0.458] cytoplasm[0.429] 
Q02880
	[test label]:cytoplasm nucleus 
	[predicted label]:nucleus[0.482] cytoplasm[0.379] 
Q6AZY7
	[test label]:endoplasmicreticulum golgiapparatus 
	[predicted label]:endoplasmicreticulum[0.713] golgiapparatus[0.211] 
Q7L5N1
	[test label]:cytoplasm nucleus 
	[predicted label]:cytoplasm[0.556] nucleus[0.416] 
Q04656
	[test label]:endoplasmicreticulum golgiapparatus plasmamembrane 
	[predicted label]:plasmamembrane[0.436] endoplasmicreticulum[0.245] golgiapparatus[0.223] 
Q13231
	[test label]:extracell lysosome 
	[predicted label]:extracell[0.639] lysosome[0.346] 
Q9BT78
	[test label]:cytoplasm nucleus 
	[predicted label]:nucleus[0.594] cytoplasm[0.380] 
Q9UHB9
	[test label]:cytoplasm nucleus 
	[predicted label]:cytoplasm[0.535] nucleus[0.340] 
Q03933
	[test label]:cytoplasm nucleus 
	[predicted label]:nucleus[0.674] cytoplasm[0.316] 
P15907
	[test label]:extracell golgiapparatus 
	[predicted label]:golgiapparatus[0.674] extracell[0.148] 
Q9BRS8
	[test label]:cytoplasm nucleus 
	[predicted label]:cytoplasm[0.582] nucleus[0.320] 
Q9UQ80
	[test label]:cytoplasm nucleus 
	[predicted label]:nucleus[0.654] cytoplasm[0.321] 
Q13352
	[test label]:cytoplasm nucleus 
	[predicted label]:nucleus[0.591] cytoplasm[0.315] 
Q92934
	[test label]:cytoplasm mitochondrion 
	[predicted label]:mitochondrion[0.473] cytoplasm[0.421] 
O75881
	[test label]:endoplasmicreticulum microsome 
	[predicted label]:endoplasmicreticulum[0.614] microsome[0.305] 
Q13363
	[test label]:cytoplasm nucleus 
	[predicted label]:nucleus[0.517] cytoplasm[0.409] 
P21580
	[test label]:cytoplasm nucleus 
	[predicted label]:cytoplasm[0.479] nucleus[0.467] 
P56693
	[test label]:cytoplasm nucleus 
	[predicted label]:nucleus[0.674] cytoplasm[0.316] 
Q15650
	[test label]:cytoplasm nucleus 
	[predicted label]:nucleus[0.666] cytoplasm[0.312] 
Q99519
	[test label]:lysosome plasmamembrane 
	[predicted label]:lysosome[0.813] plasmamembrane[0.120] 
Q14738
	[test label]:cytoplasm nucleus 
	[predicted label]:cytoplasm[0.624] nucleus[0.337] 
O95406
	[test label]:endoplasmicreticulum golgiapparatus 
	[predicted label]:endoplasmicreticulum[0.733] golgiapparatus[0.231] 
Q12830
	[test label]:cytoplasm nucleus 
	[predicted label]:cytoplasm[0.522] nucleus[0.438] 
Q9NZ42
	[test label]:endoplasmicreticulum golgiapparatus 
	[predicted label]:endoplasmicreticulum[0.527] golgiapparatus[0.401] 
Q9Y6A2
	[test label]:endoplasmicreticulum microsome 
	[predicted label]:endoplasmicreticulum[0.754] microsome[0.185] 
P20309
	[test label]:plasmamembrane synapse 
	[predicted label]:plasmamembrane[0.738] 
Q9BZJ0
	[test label]:cytoplasm nucleus 
	[predicted label]:cytoplasm[0.524] nucleus[0.393] 
Q9NTJ3
	[test label]:cytoplasm nucleus 
	[predicted label]:nucleus[0.530] cytoplasm[0.423] 
P62826
	[test label]:cytoplasm nucleus 
	[predicted label]:nucleus[0.523] cytoplasm[0.416] 
Q9NPD3
	[test label]:cytoplasm nucleus 
	[predicted label]:cytoplasm[0.473] nucleus[0.452] 
Q9NXE4
	[test label]:endoplasmicreticulum golgiapparatus 
	[predicted label]:endoplasmicreticulum[0.644] golgiapparatus[0.283] 
Q9UI26
	[test label]:cytoplasm nucleus 
	[predicted label]:cytoplasm[0.538] nucleus[0.446] 
P37840
	[test label]:cytoplasm nucleus 
	[predicted label]:cytoplasm[0.434] nucleus[0.428] 
Q9NQW1
	[test label]:cytoplasm endoplasmicreticulum 
	[predicted label]:endoplasmicreticulum[0.449] cytoplasm[0.331] 
Q9BV57
	[test label]:nucleus plasmamembrane 
	[predicted label]:nucleus[0.594] plasmamembrane[0.166]
P04792
	[test label]:cytoplasm nucleus 
	[predicted label]:cytoplasm[0.446] nucleus[0.410] 
Q8WXI7
	[test label]:extracell plasmamembrane 
	[predicted label]:plasmamembrane[0.725] extracell[0.190] 
P55060
	[test label]:cytoplasm nucleus 
	[predicted label]:cytoplasm[0.552] nucleus[0.431] 
Q00597
	[test label]:cytoplasm nucleus 
	[predicted label]:nucleus[0.583] cytoplasm[0.395] 
Q14978
	[test label]:cytoplasm nucleus 
	[predicted label]:nucleus[0.654] cytoplasm[0.306] 
Q86X55
	[test label]:cytoplasm nucleus 
	[predicted label]:nucleus[0.510] cytoplasm[0.461] 
Q9UN88
	[test label]:plasmamembrane synapse 
	[predicted label]:plasmamembrane[0.795] synapse[0.077] 
Q96PL5
	[test label]:cytoplasm plasmamembrane 
	[predicted label]:plasmamembrane[0.781] cytoplasm[0.097] 
Q9H8E8
	[test label]:cytoplasm nucleus 
	[predicted label]:nucleus[0.505] cytoplasm[0.468] 
Q96PM5
	[test label]:cytoplasm nucleus 
	[predicted label]:nucleus[0.577] cytoplasm[0.387] 
Q9P212
	[test label]:golgiapparatus plasmamembrane 
	[predicted label]:plasmamembrane[0.525] golgiapparatus[0.323] 
Q96S99
	[test label]:lysosome nucleus 
	[predicted label]:lysosome[0.539] nucleus[0.338] 
Q14512
	[test label]:extracell plasmamembrane 
	[predicted label]:extracell[0.584] plasmamembrane[0.349] 
Q9NRA8
	[test label]:cytoplasm nucleus 
	[predicted label]:cytoplasm[0.614] nucleus[0.331] 
Q86UB2
	[test label]:cytoplasm nucleus 
	[predicted label]:nucleus[0.646] cytoplasm[0.343] 
Q96Q15
	[test label]:cytoplasm nucleus 
	[predicted label]:nucleus[0.590] cytoplasm[0.397] 
Q15276
	[test label]:cytoplasm endosome 
	[predicted label]:endosome[0.597] cytoplasm[0.214] 
O95391
	[test label]:cytoplasm nucleus 
	[predicted label]:nucleus[0.604] cytoplasm[0.284] 
Q9NYL5
	[test label]:endoplasmicreticulum microsome 
	[predicted label]:endoplasmicreticulum[0.630] microsome[0.289] 
Q08211
	[test label]:cytoplasm nucleus 
	[predicted label]:nucleus[0.438] cytoplasm[0.435] 
Q06787
	[test label]:cytoplasm nucleus 
	[predicted label]:nucleus[0.544] cytoplasm[0.360] 
O95453
	[test label]:cytoplasm nucleus 
	[predicted label]:nucleus[0.503] cytoplasm[0.472] 
Q9P1T7
	[test label]:cytoplasm nucleus 
	[predicted label]:nucleus[0.566] cytoplasm[0.422] 
Q9NPH3
	[test label]:extracell plasmamembrane 
	[predicted label]:plasmamembrane[0.635] extracell[0.291] 
P07954
	[test label]:cytoplasm mitochondrion 
	[predicted label]:mitochondrion[0.397] cytoplasm[0.396] 
Q9BWU0
	[test label]:cytoplasm nucleus 
	[predicted label]:cytoplasm[0.629] nucleus[0.340] 
O95163
	[test label]:cytoplasm nucleus 
	[predicted label]:nucleus[0.579] cytoplasm[0.360] 
Q8TEQ6
	[test label]:cytoplasm nucleus 
	[predicted label]:nucleus[0.527] cytoplasm[0.387] 
Q13868
	[test label]:cytoplasm nucleus 
	[predicted label]:nucleus[0.598] cytoplasm[0.366] 
P16442
	[test label]:extracell golgiapparatus 
	[predicted label]:golgiapparatus[0.731] extracell[0.109] 
Q9NY26
	[test label]:endoplasmicreticulum plasmamembrane 
	[predicted label]:endoplasmicreticulum[0.718] plasmamembrane[0.178] 
P08684
	[test label]:endoplasmicreticulum microsome 
	[predicted label]:endoplasmicreticulum[0.692] microsome[0.176] 
P29728
	[test label]:endoplasmicreticulum microsome mitochondrion nucleus 
	[predicted label]:mitochondrion[0.416] endoplasmicreticulum[0.189] microsome[0.146] nucleus[0.138] 
Q99436
	[test label]:cytoplasm nucleus 
	[predicted label]:nucleus[0.500] cytoplasm[0.462] 
Q14145
	[test label]:cytoplasm nucleus 
	[predicted label]:cytoplasm[0.453] nucleus[0.418]  
