# Supplementary material for: Multi-Label Multi-Kernel Transfer Learning for Human Protein Subcellular Localization
Source: PLoS One. 2012 Jun 13;7(6):e37716. doi: 10.1371/journal.pone.0037716 (PMC3374840; doi:10.1371/journal.pone.0037716)
Supplement: File S3 — Full list of perfect label match proteins in the pessimistic case. The file format dittos. (DOC) [file pone.0037716.s003.doc]

P58340
	[test label]:cytoplasm nucleus 
	[predicted label]:nucleus[0.671] cytoplasm[0.318] 
P35052
	[test label]:extracell plasmamembrane 
	[predicted label]:plasmamembrane[0.742] extracell[0.119] 
Q49AN0
	[test label]:cytoplasm nucleus 
	[predicted label]:nucleus[0.563] cytoplasm[0.425] 
Q9UNS2
	[test label]:cytoplasm nucleus 
	[predicted label]:nucleus[0.517] cytoplasm[0.458] 
Q92624
	[test label]:cytoplasm nucleus 
	[predicted label]:cytoplasm[0.569] nucleus[0.314] 
Q7Z4G1
	[test label]:cytoplasm nucleus 
	[predicted label]:nucleus[0.645] cytoplasm[0.343] 
O95997
	[test label]:cytoplasm nucleus 
	[predicted label]:nucleus[0.568] cytoplasm[0.416] 
Q00978
	[test label]:cytoplasm nucleus 
	[predicted label]:nucleus[0.665] cytoplasm[0.312] 
Q9ULJ6
	[test label]:cytoplasm nucleus 
	[predicted label]:nucleus[0.627] cytoplasm[0.330] 
P58335
	[test label]:extracell plasmamembrane 
	[predicted label]:plasmamembrane[0.727] extracell[0.161] 
O43324
	[test label]:cytoplasm nucleus 
	[predicted label]:cytoplasm[0.527] nucleus[0.455] 
Q9H9T3
	[test label]:cytoplasm nucleus 
	[predicted label]:cytoplasm[0.466] nucleus[0.446] 
Q9NWZ8
	[test label]:cytoplasm nucleus 
	[predicted label]:nucleus[0.641] cytoplasm[0.300] 
O60869
	[test label]:cytoplasm nucleus 
	[predicted label]:cytoplasm[0.550] nucleus[0.379] 
O95153
	[test label]:cytoplasm mitochondrion 
	[predicted label]:cytoplasm[0.680] nucleus[0.117]
Q96QU8
	[test label]:cytoplasm nucleus 
	[predicted label]:cytoplasm[0.540] nucleus[0.443] 
Q9UKA2
	[test label]:cytoplasm nucleus 
	[predicted label]:cytoplasm[0.493] nucleus[0.493] 
O43592
	[test label]:cytoplasm nucleus 
	[predicted label]:nucleus[0.532] cytoplasm[0.430] 
P16989
	[test label]:cytoplasm nucleus 
	[predicted label]:nucleus[0.582] cytoplasm[0.323] 
Q8TC92
	[test label]:extracell plasmamembrane 
	[predicted label]:extracell[0.613] plasmamembrane[0.342] 
Q08J23
	[test label]:cytoplasm nucleus 
	[predicted label]:cytoplasm[0.515] nucleus[0.470] 
O95273
	[test label]:cytoplasm nucleus 
	[predicted label]:nucleus[0.674] cytoplasm[0.316] 
Q9NS86
	[test label]:cytoplasm nucleus plasmamembrane 
	[predicted label]:nucleus[0.399] plasmamembrane[0.263] cytoplasm[0.234] 
Q7Z417
	[test label]:cytoplasm nucleus 
	[predicted label]:nucleus[0.567] cytoplasm[0.407] 
O15360
	[test label]:cytoplasm nucleus 
	[predicted label]:nucleus[0.649] cytoplasm[0.336] 
Q13439
	[test label]:cytoplasm golgiapparatus 
	[predicted label]:golgiapparatus[0.747] cytoplasm[0.091] 
P78329
	[test label]:endoplasmicreticulum microsome 
	[predicted label]:endoplasmicreticulum[0.668] microsome[0.247] 
P61457
	[test label]:cytoplasm nucleus 
	[predicted label]:nucleus[0.501] cytoplasm[0.486] 
Q92681
	[test label]:golgiapparatus nucleus plasmamembrane 
	[predicted label]:plasmamembrane[0.573] golgiapparatus[0.168] nucleus[0.116] 
Q9UBQ5
	[test label]:cytoplasm nucleus 
	[predicted label]:cytoplasm[0.618] nucleus[0.333] 
Q9NYF8
	[test label]:cytoplasm nucleus 
	[predicted label]:nucleus[0.674] cytoplasm[0.316] 
P00488
	[test label]:cytoplasm extracell 
	[predicted label]:extracell[0.560] cytoplasm[0.326] 
Q9NXR7
	[test label]:cytoplasm nucleus 
	[predicted label]:nucleus[0.561] cytoplasm[0.392] 
Q08378
	[test label]:cytoplasm golgiapparatus 
	[predicted label]:golgiapparatus[0.733] 
P11532
	[test label]:cytoskeleton plasmamembrane 
	[predicted label]:plasmamembrane[0.606] cytoskeleton[0.194] 
Q15392
	[test label]:endoplasmicreticulum golgiapparatus 
	[predicted label]:endoplasmicreticulum[0.486] golgiapparatus[0.396] 
P52630
	[test label]:cytoplasm nucleus 
	[predicted label]:cytoplasm[0.479] nucleus[0.456] 
Q92820
	[test label]:extracell lysosome 
	[predicted label]:lysosome[0.496] extracell[0.450] 
Q13765
	[test label]:cytoplasm nucleus 
	[predicted label]:cytoplasm[0.512] nucleus[0.471] 
Q9UKT4
	[test label]:cytoplasm nucleus 
	[predicted label]:nucleus[0.514] cytoplasm[0.426] 
Q96KS0
	[test label]:cytoplasm nucleus 
	[predicted label]:nucleus[0.530] cytoplasm[0.455] 
P50748
	[test label]:cytoplasm nucleus 
	[predicted label]:nucleus[0.490] cytoplasm[0.399] 
Q969Q6
	[test label]:cytoplasm nucleus 
	[predicted label]:nucleus[0.629] cytoplasm[0.335] 
Q9UHK6
	[test label]:mitochondrion peroxisome 
	[predicted label]:peroxisome[0.882] mitochondrion[0.082] 
Q96Q89
	[test label]:cytoplasm nucleus 
	[predicted label]:nucleus[0.554] cytoplasm[0.356] 
Q12794
	[test label]:extracell lysosome 
	[predicted label]:lysosome[0.524] extracell[0.452] 
O14980
	[test label]:cytoplasm nucleus 
	[predicted label]:cytoplasm[0.463] nucleus[0.396] 
Q8N488
	[test label]:cytoplasm nucleus 
	[predicted label]:cytoplasm[0.588] nucleus[0.322] 
O60921
	[test label]:cytoplasm nucleus 
	[predicted label]:nucleus[0.541] cytoplasm[0.413] 
P35520
	[test label]:cytoplasm nucleus 
	[predicted label]:cytoplasm[0.593] nucleus[0.322] 
Q9C0E2
	[test label]:cytoplasm nucleus 
	[predicted label]:cytoplasm[0.534] nucleus[0.447] 
Q8IWL8
	[test label]:cytoplasm nucleus 
	[predicted label]:nucleus[0.646] cytoplasm[0.343] 
Q9UNY4
	[test label]:cytoplasm nucleus 
	[predicted label]:nucleus[0.544] cytoplasm[0.398] 
Q9Y251
	[test label]:extracell lysosome 
	[predicted label]:lysosome[0.735] extracell[0.230] 
P61011
	[test label]:cytoplasm nucleus 
	[predicted label]:cytoplasm[0.473] nucleus[0.378] 
Q71F23
	[test label]:cytoplasm nucleus 
	[predicted label]:nucleus[0.532] cytoplasm[0.369] 
O95456
	[test label]:cytoplasm endoplasmicreticulum 
	[predicted label]:cytoplasm[0.450] endoplasmicreticulum[0.333]
Q9BZZ5
	[test label]:cytoplasm nucleus 
	[predicted label]:cytoplasm[0.491] nucleus[0.481] 
O75533
	[test label]:cytoplasm nucleus 
	[predicted label]:nucleus[0.626] cytoplasm[0.291] 
Q15004
	[test label]:mitochondrion nucleus 
	[predicted label]:nucleus[0.801] mitochondrion[0.091] 
O43663
	[test label]:cytoplasm nucleus 
	[predicted label]:nucleus[0.506] cytoplasm[0.429] 
Q15020
	[test label]:cytoplasm nucleus 
	[predicted label]:nucleus[0.493] cytoplasm[0.460] 
Q13485
	[test label]:cytoplasm nucleus 
	[predicted label]:nucleus[0.499] cytoplasm[0.363] 
Q9BUP3
	[test label]:cytoplasm nucleus 
	[predicted label]:nucleus[0.594] cytoplasm[0.376] 
Q9Y6Q9
	[test label]:cytoplasm nucleus 
	[predicted label]:nucleus[0.505] cytoplasm[0.445] 
Q96BI3
	[test label]:endoplasmicreticulum golgiapparatus 
	[predicted label]:endoplasmicreticulum[0.506] golgiapparatus[0.385] 
Q13098
	[test label]:cytoplasm nucleus 
	[predicted label]:nucleus[0.535] cytoplasm[0.441] 
O75419
	[test label]:cytoplasm nucleus 
	[predicted label]:nucleus[0.633] cytoplasm[0.335] 
Q86UA6
	[test label]:cytoplasm nucleus 
	[predicted label]:cytoplasm[0.493] nucleus[0.473] 
Q96C86
	[test label]:cytoplasm nucleus 
	[predicted label]:nucleus[0.621] cytoplasm[0.363] 
Q7Z699
	[test label]:nucleus plasmamembrane 
	[predicted label]:nucleus[0.478] plasmamembrane[0.358] 
Q92551
	[test label]:cytoplasm nucleus 
	[predicted label]:nucleus[0.544] cytoplasm[0.443] 
O14929
	[test label]:cytoplasm nucleus 
	[predicted label]:nucleus[0.637] cytoplasm[0.331] 
Q96DU7
	[test label]:cytoplasm nucleus 
	[predicted label]:nucleus[0.562] cytoplasm[0.424] 
Q9UKL3
	[test label]:cytoplasm nucleus 
	[predicted label]:nucleus[0.573] cytoplasm[0.417] 
O76054
	[test label]:cytoplasm nucleus 
	[predicted label]:cytoplasm[0.588] nucleus[0.330] 
Q11203
	[test label]:extracell golgiapparatus 
	[predicted label]:golgiapparatus[0.673] extracell[0.135] 
Q969M3
	[test label]:endoplasmicreticulum golgiapparatus 
	[predicted label]:golgiapparatus[0.607] endoplasmicreticulum[0.265] 
Q7L7V1
	[test label]:mitochondrion nucleus 
	[predicted label]:nucleus[0.737] mitochondrion[0.117]
Q9UHB6
	[test label]:cytoplasm cytoskeleton 
	[predicted label]:cytoskeleton[0.682] cytoplasm[0.211] 
Q9HAP2
	[test label]:cytoplasm mitochondrion nucleus 
	[predicted label]:mitochondrion[0.525] cytoplasm[0.242] nucleus[0.204] 
Q9Y3C4
	[test label]:cytoplasm nucleus 
	[predicted label]:nucleus[0.490] cytoplasm[0.489] 
Q96FX2
	[test label]:cytoplasm nucleus 
	[predicted label]:cytoplasm[0.537] nucleus[0.449] 
Q9Y5Z9
	[test label]:cytoplasm nucleus 
	[predicted label]:nucleus[0.461] cytoplasm[0.442] 
Q9BZG8
	[test label]:cytoplasm nucleus 
	[predicted label]:nucleus[0.564] cytoplasm[0.426] 
Q14534
	[test label]:endoplasmicreticulum microsome 
	[predicted label]:endoplasmicreticulum[0.779] microsome[0.164] 
Q6SJ96
	[test label]:cytoplasm nucleus 
	[predicted label]:nucleus[0.673] cytoplasm[0.316] 
Q9BWS9
	[test label]:extracell lysosome 
	[predicted label]:extracell[0.592] lysosome[0.390] 
Q86W56
	[test label]:cytoplasm nucleus 
	[predicted label]:cytoplasm[0.502] nucleus[0.413] 
Q14493
	[test label]:cytoplasm nucleus 
	[predicted label]:nucleus[0.573] cytoplasm[0.350] 
P30519
	[test label]:endoplasmicreticulum microsome 
	[predicted label]:endoplasmicreticulum[0.667] microsome[0.193] 
O75884
	[test label]:cytoplasm nucleus 
	[predicted label]:nucleus[0.662] cytoplasm[0.330] 
P06734
	[test label]:extracell plasmamembrane 
	[predicted label]:plasmamembrane[0.553] extracell[0.363] 
Q14703
	[test label]:endoplasmicreticulum golgiapparatus 
	[predicted label]:endoplasmicreticulum[0.527] golgiapparatus[0.375] 
O43174
	[test label]:endoplasmicreticulum microsome 
	[predicted label]:endoplasmicreticulum[0.633] microsome[0.284] 
Q9Y314
	[test label]:cytoplasm nucleus 
	[predicted label]:nucleus[0.498] cytoplasm[0.483] 
Q15025
	[test label]:cytoplasm nucleus 
	[predicted label]:cytoplasm[0.631] nucleus[0.341] 
Q07955
	[test label]:cytoplasm nucleus 
	[predicted label]:nucleus[0.615] cytoplasm[0.324] 
Q6IMN6
	[test label]:cytoplasm mitochondrion 
	[predicted label]:cytoplasm[0.620] mitochondrion[0.189] 
P61960
	[test label]:cytoplasm nucleus 
	[predicted label]:nucleus[0.633] cytoplasm[0.357] 
Q92973
	[test label]:cytoplasm nucleus 
	[predicted label]:cytoplasm[0.601] nucleus[0.378] 
P24071
	[test label]:extracell plasmamembrane 
	[predicted label]:plasmamembrane[0.636] extracell[0.312] 
Q9C000
	[test label]:cytoplasm nucleus 
	[predicted label]:cytoplasm[0.607] nucleus[0.330] 
P38936
	[test label]:cytoplasm nucleus 
	[predicted label]:cytoplasm[0.449] nucleus[0.443] 
Q53HL2
	[test label]:cytoplasm nucleus 
	[predicted label]:nucleus[0.512] cytoplasm[0.397] 
Q9Y397
	[test label]:endoplasmicreticulum golgiapparatus 
	[predicted label]:endoplasmicreticulum[0.726] golgiapparatus[0.208] 
Q86UW9
	[test label]:cytoplasm nucleus 
	[predicted label]:nucleus[0.653] cytoplasm[0.325] 
O94829
	[test label]:cytoplasm nucleus 
	[predicted label]:cytoplasm[0.572] nucleus[0.411] 
Q96FF9
	[test label]:cytoplasm nucleus 
	[predicted label]:nucleus[0.458] cytoplasm[0.429] 
Q02880
	[test label]:cytoplasm nucleus 
	[predicted label]:nucleus[0.482] cytoplasm[0.379] 
Q7L5N1
	[test label]:cytoplasm nucleus 
	[predicted label]:cytoplasm[0.556] nucleus[0.416] 
Q04656
	[test label]:endoplasmicreticulum golgiapparatus plasmamembrane 
	[predicted label]:plasmamembrane[0.436] endoplasmicreticulum[0.245] golgiapparatus[0.223] 
Q13231
	[test label]:extracell lysosome 
	[predicted label]:extracell[0.639] lysosome[0.346] 
Q9BT78
	[test label]:cytoplasm nucleus 
	[predicted label]:nucleus[0.594] cytoplasm[0.380] 
Q03933
	[test label]:cytoplasm nucleus 
	[predicted label]:nucleus[0.674] cytoplasm[0.316] 
P49721
	[test label]:cytoplasm nucleus 
	[predicted label]:nucleus[0.500] cytoplasm[0.460] 
P15907
	[test label]:extracell golgiapparatus 
	[predicted label]:golgiapparatus[0.674] extracell[0.148] 
Q9BRS8
	[test label]:cytoplasm nucleus 
	[predicted label]:cytoplasm[0.582] nucleus[0.320] 
Q9UQ80
	[test label]:cytoplasm nucleus 
	[predicted label]:nucleus[0.654] cytoplasm[0.321] 
Q13352
	[test label]:cytoplasm nucleus 
	[predicted label]:nucleus[0.591] cytoplasm[0.315] 
Q53QV2
	[test label]:cytoplasm nucleus 
	[predicted label]:cytoplasm[0.624] nucleus[0.338] 
Q92934
	[test label]:cytoplasm mitochondrion 
	[predicted label]:mitochondrion[0.473] cytoplasm[0.421] 
O75881
	[test label]:endoplasmicreticulum microsome 
	[predicted label]:endoplasmicreticulum[0.614] microsome[0.305] 
Q13363
	[test label]:cytoplasm nucleus 
	[predicted label]:nucleus[0.517] cytoplasm[0.409] 
P21580
	[test label]:cytoplasm nucleus 
	[predicted label]:cytoplasm[0.479] nucleus[0.467] 
P56693
	[test label]:cytoplasm nucleus 
	[predicted label]:nucleus[0.674] cytoplasm[0.316] 
Q14738
	[test label]:cytoplasm nucleus 
	[predicted label]:cytoplasm[0.624] nucleus[0.337] 
O95406
	[test label]:endoplasmicreticulum golgiapparatus 
	[predicted label]:endoplasmicreticulum[0.733] golgiapparatus[0.231] 
Q12830
	[test label]:cytoplasm nucleus 
	[predicted label]:cytoplasm[0.522] nucleus[0.438] 
Q9NZ42
	[test label]:endoplasmicreticulum golgiapparatus 
	[predicted label]:endoplasmicreticulum[0.527] golgiapparatus[0.401] 
Q9Y6A2
	[test label]:endoplasmicreticulum microsome 
	[predicted label]:endoplasmicreticulum[0.754] microsome[0.185] 
P20309
	[test label]:plasmamembrane synapse 
	[predicted label]:plasmamembrane[0.738] 
Q9BZJ0
	[test label]:cytoplasm nucleus 
	[predicted label]:cytoplasm[0.524] nucleus[0.393] 
Q9NTJ3
	[test label]:cytoplasm nucleus 
	[predicted label]:nucleus[0.530] cytoplasm[0.423] 
P62826
	[test label]:cytoplasm nucleus 
	[predicted label]:nucleus[0.523] cytoplasm[0.416] 
Q9NPD3
	[test label]:cytoplasm nucleus 
	[predicted label]:cytoplasm[0.473] nucleus[0.452] 
Q9NXE4
	[test label]:endoplasmicreticulum golgiapparatus 
	[predicted label]:endoplasmicreticulum[0.644] golgiapparatus[0.283] 
Q9UI26
	[test label]:cytoplasm nucleus 
	[predicted label]:cytoplasm[0.538] nucleus[0.446] 
P37840
	[test label]:cytoplasm nucleus 
	[predicted label]:cytoplasm[0.434] nucleus[0.428] 
Q9BV57
	[test label]:nucleus plasmamembrane 
	[predicted label]:nucleus[0.594] plasmamembrane[0.166]
P04792
	[test label]:cytoplasm nucleus 
	[predicted label]:cytoplasm[0.446] nucleus[0.410] 
Q14978
	[test label]:cytoplasm nucleus 
	[predicted label]:nucleus[0.654] cytoplasm[0.306] 
Q86X55
	[test label]:cytoplasm nucleus 
	[predicted label]:nucleus[0.510] cytoplasm[0.461] 
Q00597
	[test label]:cytoplasm nucleus 
	[predicted label]:nucleus[0.583] cytoplasm[0.395] 
P55060
	[test label]:cytoplasm nucleus 
	[predicted label]:cytoplasm[0.552] nucleus[0.431] 
Q96PL5
	[test label]:cytoplasm plasmamembrane 
	[predicted label]:plasmamembrane[0.781] cytoplasm[0.097] 
Q96PM5
	[test label]:cytoplasm nucleus 
	[predicted label]:nucleus[0.577] cytoplasm[0.387] 
Q9H8E8
	[test label]:cytoplasm nucleus 
	[predicted label]:nucleus[0.505] cytoplasm[0.468] 
A5X5Y0
	[test label]:endoplasmicreticulum plasmamembrane 
	[predicted label]:plasmamembrane[0.904] 
Q96S99
	[test label]:lysosome nucleus 
	[predicted label]:lysosome[0.539] nucleus[0.338] 
Q14512
	[test label]:extracell plasmamembrane 
	[predicted label]:extracell[0.584] plasmamembrane[0.349] 
Q9NRA8
	[test label]:cytoplasm nucleus 
	[predicted label]:cytoplasm[0.614] nucleus[0.331] 
Q86UB2
	[test label]:cytoplasm nucleus 
	[predicted label]:nucleus[0.646] cytoplasm[0.343] 
Q96Q15
	[test label]:cytoplasm nucleus 
	[predicted label]:nucleus[0.590] cytoplasm[0.397] 
Q9UKT7
	[test label]:cytoplasm nucleus 
	[predicted label]:nucleus[0.625] cytoplasm[0.355] 
O95391
	[test label]:cytoplasm nucleus 
	[predicted label]:nucleus[0.604] cytoplasm[0.284] 
Q9NYL5
	[test label]:endoplasmicreticulum microsome 
	[predicted label]:endoplasmicreticulum[0.630] microsome[0.289] 
Q08211
	[test label]:cytoplasm nucleus 
	[predicted label]:nucleus[0.438] cytoplasm[0.435] 
Q06787
	[test label]:cytoplasm nucleus 
	[predicted label]:nucleus[0.544] cytoplasm[0.360] 
O95453
	[test label]:cytoplasm nucleus 
	[predicted label]:nucleus[0.503] cytoplasm[0.472] 
Q9P1T7
	[test label]:cytoplasm nucleus 
	[predicted label]:nucleus[0.566] cytoplasm[0.422] 
Q9NPH3
	[test label]:extracell plasmamembrane 
	[predicted label]:plasmamembrane[0.635] extracell[0.291] 
P07954
	[test label]:cytoplasm mitochondrion 
	[predicted label]:mitochondrion[0.397] cytoplasm[0.396] 
Q9BWU0
	[test label]:cytoplasm nucleus 
	[predicted label]:cytoplasm[0.629] nucleus[0.340] 
O95163
	[test label]:cytoplasm nucleus 
	[predicted label]:nucleus[0.579] cytoplasm[0.360] 
Q8TEQ6
	[test label]:cytoplasm nucleus 
	[predicted label]:nucleus[0.527] cytoplasm[0.387] 
Q13868
	[test label]:cytoplasm nucleus 
	[predicted label]:nucleus[0.598] cytoplasm[0.366] 
P16442
	[test label]:extracell golgiapparatus 
	[predicted label]:golgiapparatus[0.731] extracell[0.109] 
P08684
	[test label]:endoplasmicreticulum microsome 
	[predicted label]:endoplasmicreticulum[0.692] microsome[0.176] 
Q99436
	[test label]:cytoplasm nucleus 
	[predicted label]:nucleus[0.500] cytoplasm[0.462]  
