# Supplementary material for: Multi-Label Multi-Kernel Transfer Learning for Human Protein Subcellular Localization
Source: PLoS One. 2012 Jun 13;7(6):e37716. doi: 10.1371/journal.pone.0037716 (PMC3374840; doi:10.1371/journal.pone.0037716)
Supplement: File N S1 — Full list of non perfect label match proteins in the optimistic case. The file format dittos. (DOC) [file pone.0037716.s004.doc]

Q9ULZ0
	[TestLabels]:	cytoplasm	nucleus
	[PredictedLabels]:	nucleus[0.876]
Q9H422
	[TestLabels]:	cytoplasm	nucleus
	[PredictedLabels]:	nucleus[0.968]
Q15631
	[TestLabels]:	cytoplasm	nucleus
	[PredictedLabels]:	nucleus[0.995]
Q9H5N1
	[TestLabels]:	cytoplasm	endosome
	[PredictedLabels]:	endosome[0.962]
Q92624
	[TestLabels]:	cytoplasm	nucleus
	[PredictedLabels]:	cytoplasm[0.474]	cytoskeleton[0.097]	nucleus[0.305]
P25685
	[TestLabels]:	cytoplasm	nucleus
	[PredictedLabels]:	nucleus[0.994]
Q9NX74
	[TestLabels]:	cytoplasm	endoplasmicreticulum
	[PredictedLabels]:	cytoplasm[0.239]	endoplasmicreticulum[0.223]	mitochondrion[0.355]
Q6UX06
	[TestLabels]:	extracell	mitochondrion	nucleus
	[PredictedLabels]:	extracell[0.993]
Q96HS1
	[TestLabels]:	cytoplasm	nucleus
	[PredictedLabels]:	mitochondrion[0.953]
P48634
	[TestLabels]:	cytoplasm	nucleus
	[PredictedLabels]:	nucleus[0.994]
Q9H400
	[TestLabels]:	plasmamembrane	synapse
	[PredictedLabels]:	plasmamembrane[0.940]
O43236
	[TestLabels]:	cytoplasm	nucleus
	[PredictedLabels]:	cytoplasm[0.101]	cytoskeleton[0.229]	mitochondrion[0.289]	nucleus[0.189]
O43264
	[TestLabels]:	cytoplasm	endoplasmicreticulum
	[PredictedLabels]:	nucleus[0.597]
Q6IA86
	[TestLabels]:	cytoplasm	nucleus
	[PredictedLabels]:	golgiapparatus[0.158]	nucleus[0.717]
O00443
	[TestLabels]:	cytoplasm	golgiapparatus	plasmamembrane
	[PredictedLabels]:	golgiapparatus[0.159]	microsome[0.110]	nucleus[0.122]	plasmamembrane[0.358]
Q9HB71
	[TestLabels]:	cytoplasm	nucleus
	[PredictedLabels]:	nucleus[0.948]
Q9NS23
	[TestLabels]:	centrosome	cytoskeleton
	[PredictedLabels]:	cytoplasm[0.318]	nucleus[0.513]
Q16790
	[TestLabels]:	nucleus	plasmamembrane
	[PredictedLabels]:	plasmamembrane[0.689]
Q8WVQ1
	[TestLabels]:	endoplasmicreticulum	extracell	golgiapparatus
	[PredictedLabels]:	endoplasmicreticulum[0.576]	golgiapparatus[0.368]
Q99459
	[TestLabels]:	cytoplasm	nucleus
	[PredictedLabels]:	nucleus[0.963]
P52758
	[TestLabels]:	cytoplasm	nucleus
	[PredictedLabels]:	cytoplasm[0.116]	mitochondrion[0.227]	nucleus[0.502]
Q9UJZ1
	[TestLabels]:	cytoplasm	cytoskeleton
	[PredictedLabels]:	cytoplasm[0.358]	cytoskeleton[0.152]	mitochondrion[0.277]	nucleus[0.093]
Q86YR5
	[TestLabels]:	endoplasmicreticulum	golgiapparatus
	[PredictedLabels]:	cytoplasm[0.091]	endoplasmicreticulum[0.316]	golgiapparatus[0.454]
Q9BW27
	[TestLabels]:	cytoplasm	nucleus
	[PredictedLabels]:	nucleus[0.651]
Q9BPX3
	[TestLabels]:	cytoplasm	nucleus
	[PredictedLabels]:	nucleus[0.986]
Q6DN90
	[TestLabels]:	cytoplasm	nucleus
	[PredictedLabels]:	nucleus[0.934]
Q969L2
	[TestLabels]:	cytoskeleton	plasmamembrane
	[PredictedLabels]:	plasmamembrane[0.813]
Q05329
	[TestLabels]:	golgiapparatus	plasmamembrane	synapse
	[PredictedLabels]:	golgiapparatus[0.155]	nucleus[0.129]	plasmamembrane[0.325]
Q99523
	[TestLabels]:	endoplasmicreticulum	lysosome	nucleus
	[PredictedLabels]:	cytoplasm[0.183]	extracell[0.116]	nucleus[0.173]	plasmamembrane[0.144]
O15150
	[TestLabels]:	cytoplasm	extracell	nucleus
	[PredictedLabels]:	cytoplasm[0.209]	nucleus[0.550]
Q99933
	[TestLabels]:	cytoplasm	nucleus
	[PredictedLabels]:	nucleus[0.950]
Q96CS2
	[TestLabels]:	cytoplasm	cytoskeleton
	[PredictedLabels]:	cytoplasm[0.332]	cytoskeleton[0.241]	nucleus[0.272]
Q9Y224
	[TestLabels]:	centrosome	nucleus
	[PredictedLabels]:	nucleus[0.902]
Q7Z460
	[TestLabels]:	centrosome	cytoskeleton
	[PredictedLabels]:	cytoplasm[0.237]	golgiapparatus[0.173]	nucleus[0.212]	plasmamembrane[0.103]
Q8NG50
	[TestLabels]:	cytoplasm	nucleus
	[PredictedLabels]:	nucleus[0.926]
Q9BQ95
	[TestLabels]:	cytoplasm	mitochondrion	nucleus
	[PredictedLabels]:	mitochondrion[0.299]	nucleus[0.576]
Q08378
	[TestLabels]:	cytoplasm	golgiapparatus
	[PredictedLabels]:	golgiapparatus[0.814]
Q99996
	[TestLabels]:	centrosome	cytoplasm	golgiapparatus
	[PredictedLabels]:	cytoskeleton[0.351]	golgiapparatus[0.237]	nucleus[0.246]
Q9H2D6
	[TestLabels]:	cytoplasm	nucleus
	[PredictedLabels]:	cytoskeleton[0.331]	nucleus[0.662]
Q9HD42
	[TestLabels]:	cytoplasm	nucleus
	[PredictedLabels]:	nucleus[0.806]
Q86VQ0
	[TestLabels]:	centrosome	cytoskeleton
	[PredictedLabels]:	cytoplasm[0.476]	nucleus[0.262]
Q9Y3M2
	[TestLabels]:	golgiapparatus	nucleus
	[PredictedLabels]:	cytoplasm[0.132]	golgiapparatus[0.333]	nucleus[0.317]
O95278
	[TestLabels]:	cytoplasm	endoplasmicreticulum	nucleus	plasmamembrane
	[PredictedLabels]:	cytoplasm[0.201]	endoplasmicreticulum[0.404]	nucleus[0.215]
Q9Y2L1
	[TestLabels]:	cytoplasm	nucleus
	[PredictedLabels]:	nucleus[0.924]
Q9NQE9
	[TestLabels]:	cytoplasm	nucleus
	[PredictedLabels]:	mitochondrion[0.220]	nucleus[0.427]
Q9Y266
	[TestLabels]:	cytoplasm	nucleus
	[PredictedLabels]:	cytoskeleton[0.210]	nucleus[0.719]
Q8TDR2
	[TestLabels]:	cytoplasm	nucleus
	[PredictedLabels]:	nucleus[0.988]
Q9H503
	[TestLabels]:	cytoplasm	nucleus
	[PredictedLabels]:	nucleus[0.987]
Q6I9Y2
	[TestLabels]:	cytoplasm	nucleus
	[PredictedLabels]:	nucleus[0.986]
P40121
	[TestLabels]:	cytoplasm	nucleus
	[PredictedLabels]:	nucleus[0.753]
Q96JC1
	[TestLabels]:	cytoplasm	lysosome
	[PredictedLabels]:	endosome[0.152]	lysosome[0.749]
Q9UHK6
	[TestLabels]:	mitochondrion	peroxisome
	[PredictedLabels]:	peroxisome[0.899]
P21549
	[TestLabels]:	mitochondrion	peroxisome
	[PredictedLabels]:	peroxisome[0.866]
Q9H3U1
	[TestLabels]:	cytoplasm	nucleus
	[PredictedLabels]:	nucleus[0.973]
Q9BVA0
	[TestLabels]:	centrosome	cytoskeleton
	[PredictedLabels]:	cytoskeleton[0.338]	nucleus[0.325]
Q01780
	[TestLabels]:	cytoplasm	nucleus
	[PredictedLabels]:	nucleus[0.828]
Q9H2G9
	[TestLabels]:	cytoplasm	golgiapparatus
	[PredictedLabels]:	golgiapparatus[0.133]	nucleus[0.780]
Q15398
	[TestLabels]:	cytoplasm	nucleus
	[PredictedLabels]:	nucleus[0.950]
O95425
	[TestLabels]:	cytoskeleton	plasmamembrane
	[PredictedLabels]:	cytoplasm[0.174]	cytoskeleton[0.302]	nucleus[0.120]	plasmamembrane[0.240]
Q9Y3Q3
	[TestLabels]:	endoplasmicreticulum	golgiapparatus
	[PredictedLabels]:	endoplasmicreticulum[0.164]	golgiapparatus[0.611]	plasmamembrane[0.094]
O15078
	[TestLabels]:	centrosome	nucleus
	[PredictedLabels]:	cytoplasm[0.436]	nucleus[0.284]
Q96GN5
	[TestLabels]:	cytoplasm	nucleus
	[PredictedLabels]:	nucleus[0.994]
Q13316
	[TestLabels]:	cytoplasm	extracell
	[PredictedLabels]:	extracell[0.846]
Q86TG7
	[TestLabels]:	cytoplasm	nucleus
	[PredictedLabels]:	nucleus[0.984]
O14893
	[TestLabels]:	cytoplasm	nucleus
	[PredictedLabels]:	nucleus[0.932]
Q9H869
	[TestLabels]:	cytoplasm	nucleus
	[PredictedLabels]:	nucleus[0.996]
O95149
	[TestLabels]:	cytoplasm	nucleus
	[PredictedLabels]:	nucleus[0.960]
P14635
	[TestLabels]:	centrosome	cytoplasm
	[PredictedLabels]:	cytoplasm[0.440]	nucleus[0.505]
Q5VYK3
	[TestLabels]:	centrosome	endosome	endoplasmicreticulum	nucleus
	[PredictedLabels]:	cytoskeleton[0.103]	golgiapparatus[0.117]	nucleus[0.385]	plasmamembrane[0.099]
P20618
	[TestLabels]:	cytoplasm	nucleus
	[PredictedLabels]:	cytoplasm[0.142]	nucleus[0.603]	plasmamembrane[0.112]
Q96TC7
	[TestLabels]:	cytoplasm	mitochondrion	nucleus
	[PredictedLabels]:	cytoplasm[0.226]	cytoskeleton[0.120]	mitochondrion[0.273]	nucleus[0.214]
Q06265
	[TestLabels]:	cytoplasm	nucleus
	[PredictedLabels]:	nucleus[0.942]
O14960
	[TestLabels]:	cytoplasm	extracell
	[PredictedLabels]:	extracell[0.974]
Q9Y4R8
	[TestLabels]:	cytoplasm	nucleus
	[PredictedLabels]:	nucleus[0.895]
P51843
	[TestLabels]:	cytoplasm	nucleus
	[PredictedLabels]:	nucleus[0.908]
P34913
	[TestLabels]:	cytoplasm	peroxisome
	[PredictedLabels]:	cytoplasm[0.413]	golgiapparatus[0.097]	nucleus[0.111]
Q93052
	[TestLabels]:	extracell	plasmamembrane
	[PredictedLabels]:	nucleus[0.806]
Q8IWX8
	[TestLabels]:	cytoplasm	endoplasmicreticulum
	[PredictedLabels]:	endoplasmicreticulum[0.694]
O14512
	[TestLabels]:	cytoplasm	plasmamembrane
	[PredictedLabels]:	nucleus[0.531]	plasmamembrane[0.385]
Q9UKL3
	[TestLabels]:	cytoplasm	nucleus
	[PredictedLabels]:	nucleus[0.971]
Q9UBW8
	[TestLabels]:	cytoplasm	nucleus
	[PredictedLabels]:	nucleus[0.982]
P35869
	[TestLabels]:	cytoplasm	nucleus
	[PredictedLabels]:	nucleus[0.941]
P42226
	[TestLabels]:	cytoplasm	nucleus
	[PredictedLabels]:	nucleus[0.983]
O60437
	[TestLabels]:	mitochondrion	nucleus
	[PredictedLabels]:	cytoskeleton[0.191]	nucleus[0.409]	plasmamembrane[0.240]
Q86VS8
	[TestLabels]:	cytoskeleton	golgiapparatus
	[PredictedLabels]:	cytoskeleton[0.239]	golgiapparatus[0.200]	nucleus[0.202]	plasmamembrane[0.126]
Q96D46
	[TestLabels]:	cytoplasm	nucleus
	[PredictedLabels]:	nucleus[0.988]
Q12968
	[TestLabels]:	cytoplasm	nucleus
	[PredictedLabels]:	nucleus[0.933]
O75925
	[TestLabels]:	cytoskeleton	nucleus
	[PredictedLabels]:	nucleus[0.985]
O95866
	[TestLabels]:	endoplasmicreticulum	golgiapparatus	plasmamembrane
	[PredictedLabels]:	plasmamembrane[0.760]
Q9Y5Z9
	[TestLabels]:	cytoplasm	nucleus
	[PredictedLabels]:	cytoplasm[0.365]	endoplasmicreticulum[0.153]	mitochondrion[0.122]	nucleus[0.239]
P51854
	[TestLabels]:	cytoplasm	nucleus
	[PredictedLabels]:	nucleus[0.988]
Q9H4X1
	[TestLabels]:	centrosome	cytoplasm	nucleus
	[PredictedLabels]:	nucleus[0.944]
Q9NY59
	[TestLabels]:	golgiapparatus	plasmamembrane
	[PredictedLabels]:	endoplasmicreticulum[0.116]	golgiapparatus[0.700]	plasmamembrane[0.128]
Q68CZ1
	[TestLabels]:	centrosome	cytoplasm
	[PredictedLabels]:	cytoplasm[0.221]	nucleus[0.406]
Q8IUG5
	[TestLabels]:	cytoplasm	nucleus
	[PredictedLabels]:	cytoskeleton[0.240]	nucleus[0.647]
P11279
	[TestLabels]:	lysosome	plasmamembrane
	[PredictedLabels]:	golgiapparatus[0.101]	lysosome[0.137]	nucleus[0.245]	plasmamembrane[0.128]
Q13224
	[TestLabels]:	plasmamembrane	synapse
	[PredictedLabels]:	cytoplasm[0.161]	nucleus[0.189]	plasmamembrane[0.200]
P04637
	[TestLabels]:	cytoplasm	endoplasmicreticulum
	[PredictedLabels]:	cytoplasm[0.127]	endoplasmicreticulum[0.104]	mitochondrion[0.122]	nucleus[0.519]
Q9Y2Y0
	[TestLabels]:	centrosome	cytoplasm	mitochondrion
	[PredictedLabels]:	nucleus[0.771]
Q9P0J0
	[TestLabels]:	mitochondrion	nucleus
	[PredictedLabels]:	cytoplasm[0.135]	mitochondrion[0.428]	nucleus[0.225]
Q9NZ20
	[TestLabels]:	extracell	plasmamembrane
	[PredictedLabels]:	cytoskeleton[0.189]	extracell[0.298]	plasmamembrane[0.427]
Q9BXJ9
	[TestLabels]:	cytoplasm	cytoskeleton
	[PredictedLabels]:	nucleus[0.979]
O00299
	[TestLabels]:	cytoplasm	nucleus	plasmamembrane
	[PredictedLabels]:	nucleus[0.296]	plasmamembrane[0.348]
Q9HC16
	[TestLabels]:	cytoplasm	nucleus
	[PredictedLabels]:	nucleus[0.817]
Q5DID0
	[TestLabels]:	cytoplasm	plasmamembrane
	[PredictedLabels]:	extracell[0.326]	plasmamembrane[0.641]
Q9UNH5
	[TestLabels]:	centrosome	nucleus
	[PredictedLabels]:	nucleus[0.941]
Q5XXA6
	[TestLabels]:	cytoplasm	plasmamembrane
	[PredictedLabels]:	plasmamembrane[0.896]
P46777
	[TestLabels]:	cytoplasm	nucleus
	[PredictedLabels]:	mitochondrion[0.182]	nucleus[0.592]
Q13618
	[TestLabels]:	golgiapparatus	nucleus
	[PredictedLabels]:	cytoplasm[0.149]	golgiapparatus[0.189]	nucleus[0.442]
Q9BY12
	[TestLabels]:	endoplasmicreticulum	nucleus
	[PredictedLabels]:	cytoplasm[0.205]	nucleus[0.661]
Q6NUQ1
	[TestLabels]:	cytoplasm	endoplasmicreticulum
	[PredictedLabels]:	endoplasmicreticulum[0.873]
P10415
	[TestLabels]:	endoplasmicreticulum	mitochondrion	nucleus
	[PredictedLabels]:	cytoplasm[0.171]	endoplasmicreticulum[0.212]	mitochondrion[0.191]	nucleus[0.239]
Q8N1N5
	[TestLabels]:	cytoplasm	nucleus
	[PredictedLabels]:	endoplasmicreticulum[0.135]	extracell[0.273]	nucleus[0.273]	plasmamembrane[0.225]
P40855
	[TestLabels]:	cytoplasm	peroxisome
	[PredictedLabels]:	peroxisome[0.583]
O00165
	[TestLabels]:	endoplasmicreticulum	mitochondrion	nucleus
	[PredictedLabels]:	nucleus[0.478]	plasmamembrane[0.112]
P51149
	[TestLabels]:	endosome	lysosome
	[PredictedLabels]:	cytoplasm[0.275]	golgiapparatus[0.099]	lysosome[0.226]
O95571
	[TestLabels]:	cytoplasm	nucleus
	[PredictedLabels]:	cytoplasm[0.163]	mitochondrion[0.628]	nucleus[0.175]
O95831
	[TestLabels]:	mitochondrion	nucleus
	[PredictedLabels]:	cytoplasm[0.092]	mitochondrion[0.359]	nucleus[0.293]
Q9HD47
	[TestLabels]:	cytoplasm	nucleus
	[PredictedLabels]:	nucleus[0.992]
O95476
	[TestLabels]:	endoplasmicreticulum	nucleus
	[PredictedLabels]:	endoplasmicreticulum[0.826]
O00562
	[TestLabels]:	cytoplasm	endoplasmicreticulum	golgiapparatus
	[PredictedLabels]:	endoplasmicreticulum[0.301]	golgiapparatus[0.184]	nucleus[0.129]	plasmamembrane[0.114]
Q5VT06
	[TestLabels]:	centrosome	nucleus
	[PredictedLabels]:	cytoskeleton[0.465]	nucleus[0.440]
Q86WA9
	[TestLabels]:	endoplasmicreticulum	golgiapparatus	plasmamembrane
	[PredictedLabels]:	endoplasmicreticulum[0.178]	lysosome[0.554]	plasmamembrane[0.121]
Q53QV2
	[TestLabels]:	cytoplasm	nucleus
	[PredictedLabels]:	nucleus[0.944]
Q14674
	[TestLabels]:	cytoplasm	nucleus
	[PredictedLabels]:	nucleus[0.974]
Q9H8M9
	[TestLabels]:	endoplasmicreticulum	lysosome
	[PredictedLabels]:	endoplasmicreticulum[0.289]	lysosome[0.257]	plasmamembrane[0.187]
Q8WWK9
	[TestLabels]:	centrosome	cytoplasm
	[PredictedLabels]:	cytoplasm[0.406]	cytoskeleton[0.243]	nucleus[0.170]
Q92985
	[TestLabels]:	cytoplasm	nucleus
	[PredictedLabels]:	nucleus[0.971]
Q86XR7
	[TestLabels]:	cytoplasm	golgiapparatus	plasmamembrane
	[PredictedLabels]:	golgiapparatus[0.168]	plasmamembrane[0.738]
O14495
	[TestLabels]:	golgiapparatus	plasmamembrane
	[PredictedLabels]:	endoplasmicreticulum[0.575]	golgiapparatus[0.143]	plasmamembrane[0.192]
P12272
	[TestLabels]:	cytoplasm	extracell	nucleus
	[PredictedLabels]:	extracell[0.850]
P29122
	[TestLabels]:	endoplasmicreticulum	extracell
	[PredictedLabels]:	endoplasmicreticulum[0.099]	extracell[0.312]	golgiapparatus[0.176]	nucleus[0.094]	plasmamembrane[0.154]
Q8IZH2
	[TestLabels]:	cytoplasm	plasmamembrane
	[PredictedLabels]:	cytoplasm[0.297]	golgiapparatus[0.130]	nucleus[0.096]	plasmamembrane[0.202]
O00410
	[TestLabels]:	cytoplasm	nucleus
	[PredictedLabels]:	nucleus[0.984]
P36406
	[TestLabels]:	golgiapparatus	lysosome
	[PredictedLabels]:	cytoplasm[0.191]	golgiapparatus[0.162]	lysosome[0.214]	nucleus[0.130]
P29474
	[TestLabels]:	cytoskeleton	golgiapparatus	plasmamembrane
	[PredictedLabels]:	golgiapparatus[0.200]	nucleus[0.220]	plasmamembrane[0.315]
P28290
	[TestLabels]:	cytoplasm	extracell
	[PredictedLabels]:	cytoskeleton[0.240]	nucleus[0.378]	plasmamembrane[0.185]
Q53GL7
	[TestLabels]:	cytoplasm	nucleus
	[PredictedLabels]:	nucleus[0.972]
Q96RU3
	[TestLabels]:	cytoplasm	lysosome
	[PredictedLabels]:	cytoplasm[0.272]	cytoskeleton[0.102]	plasmamembrane[0.365]
P42704
	[TestLabels]:	mitochondrion	nucleus
	[PredictedLabels]:	cytoplasm[0.172]	mitochondrion[0.138]	nucleus[0.357]	plasmamembrane[0.106]
P23435
	[TestLabels]:	extracell	synapse
	[PredictedLabels]:	extracell[0.193]	plasmamembrane[0.155]	synapse[0.231]
Q9NW38
	[TestLabels]:	cytoplasm	nucleus
	[PredictedLabels]:	nucleus[0.983]
Q9NS73
	[TestLabels]:	cytoplasm	nucleus
	[PredictedLabels]:	nucleus[0.982]
Q9NRJ1
	[TestLabels]:	cytoplasm	microsome
	[PredictedLabels]:	endoplasmicreticulum[0.425]	nucleus[0.317]
Q96IF1
	[TestLabels]:	centrosome	cytoskeleton
	[PredictedLabels]:	cytoplasm[0.172]	cytoskeleton[0.124]	nucleus[0.158]	plasmamembrane[0.271]
Q6ZVD7
	[TestLabels]:	cytoplasm	nucleus
	[PredictedLabels]:	nucleus[0.976]
P32189
	[TestLabels]:	cytoplasm	mitochondrion
	[PredictedLabels]:	mitochondrion[0.985]
Q8IUQ4
	[TestLabels]:	cytoplasm	nucleus
	[PredictedLabels]:	nucleus[0.620]
Q6GPH4
	[TestLabels]:	cytoplasm	mitochondrion
	[PredictedLabels]:	mitochondrion[0.424]	nucleus[0.564]
O14672
	[TestLabels]:	golgiapparatus	plasmamembrane
	[PredictedLabels]:	cytoplasm[0.128]	golgiapparatus[0.151]	nucleus[0.110]	plasmamembrane[0.379]
O15287
	[TestLabels]:	cytoplasm	nucleus
	[PredictedLabels]:	mitochondrion[0.205]	nucleus[0.769]
O43933
	[TestLabels]:	cytoplasm	peroxisome
	[PredictedLabels]:	mitochondrion[0.135]	nucleus[0.200]	peroxisome[0.197]
Q9BZC1
	[TestLabels]:	cytoplasm	nucleus
	[PredictedLabels]:	nucleus[0.987]
Q9UKA4
	[TestLabels]:	centrosome	cytoplasm
	[PredictedLabels]:	cytoskeleton[0.397]	nucleus[0.317]	peroxisome[0.091]
Q9UKT7
	[TestLabels]:	cytoplasm	nucleus
	[PredictedLabels]:	nucleus[0.940]
Q96LC7
	[TestLabels]:	extracell	plasmamembrane
	[PredictedLabels]:	plasmamembrane[0.845]
Q8TEU7
	[TestLabels]:	cytoplasm	plasmamembrane
	[PredictedLabels]:	plasmamembrane[0.910]
Q99547
	[TestLabels]:	cytoplasm	nucleus
	[PredictedLabels]:	nucleus[0.971]
P23276
	[TestLabels]:	cytoskeleton	plasmamembrane
	[PredictedLabels]:	plasmamembrane[0.977]
P35222
	[TestLabels]:	cytoplasm	nucleus
	[PredictedLabels]:	cytoplasm[0.162]	nucleus[0.213]	plasmamembrane[0.173]
Q03426
	[TestLabels]:	cytoplasm	peroxisome
	[PredictedLabels]:	peroxisome[0.929]
Q5SW79
	[TestLabels]:	centrosome	cytoskeleton
	[PredictedLabels]:	cytoskeleton[0.723]	nucleus[0.139]
Q8TCU4
	[TestLabels]:	centrosome	cytoplasm
	[PredictedLabels]:	cytoplasm[0.369]	cytoskeleton[0.192]	nucleus[0.231]
Q9NQT5
	[TestLabels]:	cytoplasm	nucleus
	[PredictedLabels]:	nucleus[0.836]
Q13586
	[TestLabels]:	endoplasmicreticulum	plasmamembrane
	[PredictedLabels]:	cytoplasm[0.232]	cytoskeleton[0.102]	endoplasmicreticulum[0.230]	plasmamembrane[0.170]
Q9NPJ8
	[TestLabels]:	cytoplasm	nucleus
	[PredictedLabels]:	nucleus[0.979]
Q92905
	[TestLabels]:	cytoplasm	nucleus
	[PredictedLabels]:	nucleus[0.910]
Q15643
	[TestLabels]:	centrosome	golgiapparatus
	[PredictedLabels]:	golgiapparatus[0.558]	nucleus[0.141]
Q9BVW5
	[TestLabels]:	cytoplasm	nucleus
	[PredictedLabels]:	nucleus[0.989]
Q9UKK3
	[TestLabels]:	cytoplasm	nucleus
	[PredictedLabels]:	nucleus[0.718]
Q13515
	[TestLabels]:	cytoplasm	cytoskeleton
	[PredictedLabels]:	cytoplasm[0.392]	cytoskeleton[0.361]	nucleus[0.092]
P22059
	[TestLabels]:	cytoplasm	golgiapparatus
	[PredictedLabels]:	golgiapparatus[0.837]
O75354
	[TestLabels]:	extracell	golgiapparatus
	[PredictedLabels]:	endoplasmicreticulum[0.103]	extracell[0.241]	golgiapparatus[0.358]	plasmamembrane[0.134]
O75952
	[TestLabels]:	cytoplasm	nucleus
	[PredictedLabels]:	cytoskeleton[0.555]	nucleus[0.210]
O75899
	[TestLabels]:	plasmamembrane	synapse
	[PredictedLabels]:	cytoplasm[0.114]	plasmamembrane[0.616]	synapse[0.112]
O60238
	[TestLabels]:	endoplasmicreticulum	mitochondrion
	[PredictedLabels]:	cytoplasm[0.097]	endoplasmicreticulum[0.105]	mitochondrion[0.279]	nucleus[0.380]
Q8N6H7
	[TestLabels]:	endoplasmicreticulum	golgiapparatus
	[PredictedLabels]:	cytoplasm[0.118]	golgiapparatus[0.602]	plasmamembrane[0.167]
Q96PN6
	[TestLabels]:	cytoplasm	nucleus
	[PredictedLabels]:	cytoskeleton[0.214]	plasmamembrane[0.496]
Q504Q3
	[TestLabels]:	cytoplasm	nucleus
	[PredictedLabels]:	nucleus[0.969]
P36956
	[TestLabels]:	endoplasmicreticulum	golgiapparatus
	[PredictedLabels]:	endoplasmicreticulum[0.308]	golgiapparatus[0.446]	nucleus[0.095]
Q9H814
	[TestLabels]:	cytoplasm	nucleus
	[PredictedLabels]:	nucleus[0.903]
Q15154
	[TestLabels]:	centrosome	cytoplasm
	[PredictedLabels]:	centrosome[0.133]	cytoplasm[0.409]	cytoskeleton[0.124]	nucleus[0.158]
Q9Y697
	[TestLabels]:	cytoplasm	mitochondrion
	[PredictedLabels]:	cytoplasm[0.182]	mitochondrion[0.687]	nucleus[0.111]
Q9H089
	[TestLabels]:	cytoplasm	endoplasmicreticulum
	[PredictedLabels]:	cytoplasm[0.162]	endoplasmicreticulum[0.426]	nucleus[0.329]
P58335
	[TestLabels]:	extracell	plasmamembrane
	[PredictedLabels]:	endoplasmicreticulum[0.315]	extracell[0.162]	plasmamembrane[0.391]
Q7RTN6
	[TestLabels]:	cytoplasm	nucleus
	[PredictedLabels]:	nucleus[0.984]
P25786
	[TestLabels]:	cytoplasm	nucleus
	[PredictedLabels]:	nucleus[0.892]
P15291
	[TestLabels]:	extracell	golgiapparatus	plasmamembrane
	[PredictedLabels]:	extracell[0.174]	golgiapparatus[0.140]	nucleus[0.129]	plasmamembrane[0.273]
Q9GZY0
	[TestLabels]:	cytoplasm	nucleus
	[PredictedLabels]:	nucleus[0.884]
Q6NZI2
	[TestLabels]:	microsome	mitochondrion	plasmamembrane
	[PredictedLabels]:	endoplasmicreticulum[0.134]	mitochondrion[0.170]	nucleus[0.329]	plasmamembrane[0.173]
P49720
	[TestLabels]:	cytoplasm	nucleus
	[PredictedLabels]:	nucleus[0.961]
Q9NZU7
	[TestLabels]:	cytoskeleton	plasmamembrane
	[PredictedLabels]:	cytoplasm[0.278]	cytoskeleton[0.106]	golgiapparatus[0.097]	nucleus[0.167]	plasmamembrane[0.153]
P56537
	[TestLabels]:	cytoplasm	nucleus
	[PredictedLabels]:	nucleus[0.970]
Q9UJW0
	[TestLabels]:	centrosome	cytoplasm	nucleus
	[PredictedLabels]:	cytoplasm[0.422]	cytoskeleton[0.204]	nucleus[0.346]
P29373
	[TestLabels]:	cytoplasm	nucleus
	[PredictedLabels]:	nucleus[0.989]
Q13439
	[TestLabels]:	cytoplasm	golgiapparatus
	[PredictedLabels]:	golgiapparatus[0.843]
Q96F07
	[TestLabels]:	cytoplasm	nucleus	synapse
	[PredictedLabels]:	cytoplasm[0.129]	nucleus[0.121]	plasmamembrane[0.140]	synapse[0.293]
Q7KZF4
	[TestLabels]:	cytoplasm	nucleus
	[PredictedLabels]:	cytoplasm[0.438]	mitochondrion[0.234]	nucleus[0.238]
Q96EB1
	[TestLabels]:	cytoplasm	nucleus
	[PredictedLabels]:	nucleus[0.839]
P31151
	[TestLabels]:	cytoplasm	extracell
	[PredictedLabels]:	endoplasmicreticulum[0.126]	extracell[0.540]	nucleus[0.101]
Q99417
	[TestLabels]:	cytoplasm	mitochondrion	nucleus
	[PredictedLabels]:	mitochondrion[0.165]	nucleus[0.817]
Q14449
	[TestLabels]:	cytoplasm	golgiapparatus
	[PredictedLabels]:	cytoplasm[0.119]	golgiapparatus[0.457]	plasmamembrane[0.138]
Q9BTV5
	[TestLabels]:	centrosome	cytoplasm
	[PredictedLabels]:	cytoskeleton[0.222]	nucleus[0.714]
O75874
	[TestLabels]:	cytoplasm	peroxisome
	[PredictedLabels]:	cytoplasm[0.324]	mitochondrion[0.254]	peroxisome[0.115]
P41227
	[TestLabels]:	cytoplasm	cytoskeleton	nucleus
	[PredictedLabels]:	cytoplasm[0.622]	nucleus[0.355]
P57678
	[TestLabels]:	cytoplasm	nucleus
	[PredictedLabels]:	nucleus[0.758]
O95822
	[TestLabels]:	cytoplasm	mitochondrion	peroxisome
	[PredictedLabels]:	cytoplasm[0.379]	peroxisome[0.500]
P30533
	[TestLabels]:	cytoplasm	endoplasmicreticulum
	[PredictedLabels]:	cytoplasm[0.229]	endoplasmicreticulum[0.237]	nucleus[0.115]	plasmamembrane[0.181]
Q13939
	[TestLabels]:	cytoskeleton	nucleus
	[PredictedLabels]:	cytoskeleton[0.933]
P30622
	[TestLabels]:	cytoplasm	cytoskeleton
	[PredictedLabels]:	cytoplasm[0.540]	cytoskeleton[0.093]	nucleus[0.141]
Q16531
	[TestLabels]:	cytoplasm	nucleus
	[PredictedLabels]:	nucleus[0.960]
Q9BRG1
	[TestLabels]:	cytoplasm	nucleus
	[PredictedLabels]:	cytoplasm[0.372]	mitochondrion[0.129]	nucleus[0.315]
P10636
	[TestLabels]:	cytoskeleton	plasmamembrane
	[PredictedLabels]:	cytoskeleton[0.159]	nucleus[0.267]	plasmamembrane[0.252]
P54105
	[TestLabels]:	cytoplasm	cytoskeleton	nucleus
	[PredictedLabels]:	nucleus[0.929]
Q13702
	[TestLabels]:	plasmamembrane	synapse
	[PredictedLabels]:	cytoskeleton[0.140]	plasmamembrane[0.474]	synapse[0.142]
Q9H467
	[TestLabels]:	cytoplasm	nucleus
	[PredictedLabels]:	nucleus[0.992]
Q8NHG8
	[TestLabels]:	endosome	lysosome
	[PredictedLabels]:	endosome[0.114]	lysosome[0.437]	plasmamembrane[0.185]
Q7Z7A4
	[TestLabels]:	cytoplasm	plasmamembrane
	[PredictedLabels]:	nucleus[0.494]	plasmamembrane[0.387]
P23528
	[TestLabels]:	cytoskeleton	nucleus
	[PredictedLabels]:	cytoplasm[0.271]	cytoskeleton[0.183]	nucleus[0.511]
Q9Y3M8
	[TestLabels]:	cytoplasm	mitochondrion
	[PredictedLabels]:	cytoplasm[0.214]	mitochondrion[0.326]	nucleus[0.125]
P06733
	[TestLabels]:	cytoplasm	plasmamembrane
	[PredictedLabels]:	plasmamembrane[0.707]
Q9NX95
	[TestLabels]:	cytoskeleton	golgiapparatus
	[PredictedLabels]:	endoplasmicreticulum[0.207]	golgiapparatus[0.526]	plasmamembrane[0.111]
Q9NS25
	[TestLabels]:	cytoplasm	nucleus
	[PredictedLabels]:	nucleus[0.991]
O75340
	[TestLabels]:	endoplasmicreticulum	nucleus
	[PredictedLabels]:	cytoplasm[0.157]	endoplasmicreticulum[0.206]	microsome[0.133]	nucleus[0.308]
O43663
	[TestLabels]:	cytoplasm	nucleus
	[PredictedLabels]:	cytoplasm[0.365]	cytoskeleton[0.136]	nucleus[0.471]
Q9Y3F4
	[TestLabels]:	cytoplasm	nucleus
	[PredictedLabels]:	cytoplasm[0.286]	mitochondrion[0.111]	nucleus[0.473]
P08962
	[TestLabels]:	lysosome	plasmamembrane
	[PredictedLabels]:	extracell[0.130]	lysosome[0.467]	plasmamembrane[0.161]
Q00341
	[TestLabels]:	cytoplasm	nucleus
	[PredictedLabels]:	nucleus[0.897]
Q9BXF6
	[TestLabels]:	cytoplasm	mitochondrion
	[PredictedLabels]:	endosome[0.206]	golgiapparatus[0.095]	mitochondrion[0.179]	nucleus[0.111]	plasmamembrane[0.095]
Q9Y5L0
	[TestLabels]:	cytoplasm	nucleus
	[PredictedLabels]:	nucleus[0.975]
Q96Q83
	[TestLabels]:	cytoplasm	nucleus
	[PredictedLabels]:	mitochondrion[0.102]	nucleus[0.882]
Q86WP2
	[TestLabels]:	cytoplasm	nucleus
	[PredictedLabels]:	nucleus[0.994]
Q8IZY5
	[TestLabels]:	cytoplasm	mitochondrion
	[PredictedLabels]:	cytoplasm[0.283]	mitochondrion[0.104]	synapse[0.201]
Q9NWZ5
	[TestLabels]:	cytoplasm	nucleus
	[PredictedLabels]:	cytoplasm[0.154]	endoplasmicreticulum[0.472]	nucleus[0.284]
Q9BRQ8
	[TestLabels]:	cytoplasm	mitochondrion
	[PredictedLabels]:	mitochondrion[0.931]
O60229
	[TestLabels]:	cytoplasm	cytoskeleton
	[PredictedLabels]:	cytoplasm[0.295]	cytoskeleton[0.247]	nucleus[0.190]
Q9HAV4
	[TestLabels]:	cytoplasm	nucleus
	[PredictedLabels]:	nucleus[0.989]
Q92597
	[TestLabels]:	cytoplasm	nucleus	plasmamembrane
	[PredictedLabels]:	cytoplasm[0.333]	nucleus[0.588]
Q15003
	[TestLabels]:	cytoplasm	nucleus
	[PredictedLabels]:	nucleus[0.926]
Q9Y613
	[TestLabels]:	cytoplasm	cytoskeleton
	[PredictedLabels]:	cytoplasm[0.094]	cytoskeleton[0.317]	nucleus[0.514]
O00461
	[TestLabels]:	endosome	golgiapparatus
	[PredictedLabels]:	endoplasmicreticulum[0.118]	golgiapparatus[0.354]	nucleus[0.192]	plasmamembrane[0.099]
Q6UUV7
	[TestLabels]:	cytoplasm	nucleus
	[PredictedLabels]:	nucleus[0.984]
O15392
	[TestLabels]:	cytoplasm	nucleus
	[PredictedLabels]:	cytoplasm[0.205]	nucleus[0.290]	plasmamembrane[0.127]
Q9Y6D9
	[TestLabels]:	centrosome	nucleus
	[PredictedLabels]:	cytoplasm[0.386]	nucleus[0.466]
Q8ND25
	[TestLabels]:	endosome	lysosome
	[PredictedLabels]:	endosome[0.252]	lysosome[0.417]	plasmamembrane[0.100]
Q9Y3D6
	[TestLabels]:	mitochondrion	peroxisome
	[PredictedLabels]:	mitochondrion[0.607]
Q92556
	[TestLabels]:	cytoplasm	plasmamembrane
	[PredictedLabels]:	cytoskeleton[0.552]	plasmamembrane[0.376]
Q8N140
	[TestLabels]:	cytoplasm	nucleus
	[PredictedLabels]:	nucleus[0.991]
Q7Z4T9
	[TestLabels]:	cytoplasm	mitochondrion
	[PredictedLabels]:	mitochondrion[0.967]
Q9UBF8
	[TestLabels]:	endoplasmicreticulum	mitochondrion
	[PredictedLabels]:	endoplasmicreticulum[0.207]	golgiapparatus[0.237]	mitochondrion[0.222]	plasmamembrane[0.118]
P15941
	[TestLabels]:	cytoplasm	nucleus
	[PredictedLabels]:	cytoplasm[0.146]	nucleus[0.127]	plasmamembrane[0.538]
O00154
	[TestLabels]:	cytoplasm	mitochondrion
	[PredictedLabels]:	cytoplasm[0.188]	nucleus[0.661]
O43572
	[TestLabels]:	cytoplasm	mitochondrion
	[PredictedLabels]:	plasmamembrane[0.822]
Q86YW5
	[TestLabels]:	cytoplasm	plasmamembrane
	[PredictedLabels]:	plasmamembrane[0.811]
Q9UBK9
	[TestLabels]:	centrosome	cytoskeleton	nucleus
	[PredictedLabels]:	nucleus[0.867]
O95373
	[TestLabels]:	cytoplasm	nucleus
	[PredictedLabels]:	cytoplasm[0.512]	golgiapparatus[0.150]	nucleus[0.261]
Q99627
	[TestLabels]:	cytoplasm	nucleus
	[PredictedLabels]:	nucleus[0.981]
Q03135
	[TestLabels]:	golgiapparatus	plasmamembrane
	[PredictedLabels]:	cytoplasm[0.143]	endoplasmicreticulum[0.129]	golgiapparatus[0.189]	plasmamembrane[0.279]
P04035
	[TestLabels]:	endoplasmicreticulum	peroxisome
	[PredictedLabels]:	peroxisome[0.712]
Q8WXD5
	[TestLabels]:	cytoplasm	nucleus
	[PredictedLabels]:	nucleus[0.905]
Q9H910
	[TestLabels]:	cytoplasm	nucleus
	[PredictedLabels]:	nucleus[0.994]
P50747
	[TestLabels]:	cytoplasm	mitochondrion
	[PredictedLabels]:	cytoplasm[0.187]	mitochondrion[0.285]	nucleus[0.180]
O95996
	[TestLabels]:	cytoplasm	golgiapparatus	plasmamembrane
	[PredictedLabels]:	cytoskeleton[0.189]	golgiapparatus[0.227]	nucleus[0.171]	plasmamembrane[0.210]
Q9UHI6
	[TestLabels]:	cytoplasm	nucleus
	[PredictedLabels]:	nucleus[0.896]
Q8IZY2
	[TestLabels]:	endoplasmicreticulum	golgiapparatus	plasmamembrane
	[PredictedLabels]:	golgiapparatus[0.416]	plasmamembrane[0.341]
P22307
	[TestLabels]:	cytoplasm	mitochondrion
	[PredictedLabels]:	cytoplasm[0.412]	mitochondrion[0.096]	nucleus[0.121]	peroxisome[0.265]
P42858
	[TestLabels]:	cytoplasm	nucleus
	[PredictedLabels]:	cytoplasm[0.211]	endoplasmicreticulum[0.093]	nucleus[0.248]	plasmamembrane[0.118]
Q9P0L0
	[TestLabels]:	cytoskeleton	plasmamembrane
	[PredictedLabels]:	endoplasmicreticulum[0.552]	plasmamembrane[0.147]
Q99497
	[TestLabels]:	cytoplasm	nucleus
	[PredictedLabels]:	mitochondrion[0.319]	nucleus[0.396]
Q96EY5
	[TestLabels]:	cytoplasm	nucleus
	[PredictedLabels]:	cytoskeleton[0.092]	endosome[0.218]	golgiapparatus[0.116]	nucleus[0.225]
P49721
	[TestLabels]:	cytoplasm	nucleus
	[PredictedLabels]:	nucleus[0.917]
Q9UBT7
	[TestLabels]:	cytoplasm	plasmamembrane
	[PredictedLabels]:	cytoskeleton[0.401]	plasmamembrane[0.510]
P51003
	[TestLabels]:	cytoplasm	nucleus
	[PredictedLabels]:	nucleus[0.994]
Q9NR71
	[TestLabels]:	extracell	plasmamembrane
	[PredictedLabels]:	mitochondrion[0.132]	plasmamembrane[0.729]
Q92797
	[TestLabels]:	cytoskeleton	nucleus
	[PredictedLabels]:	cytoplasm[0.257]	nucleus[0.470]	plasmamembrane[0.129]
P49768
	[TestLabels]:	endoplasmicreticulum	golgiapparatus
	[PredictedLabels]:	cytoplasm[0.173]	endoplasmicreticulum[0.099]	golgiapparatus[0.100]	nucleus[0.211]	plasmamembrane[0.149]
Q9H4A6
	[TestLabels]:	cytoplasm	golgiapparatus
	[PredictedLabels]:	golgiapparatus[0.260]	mitochondrion[0.096]	nucleus[0.111]	plasmamembrane[0.245]
Q8WWW0
	[TestLabels]:	cytoplasm	synapse
	[PredictedLabels]:	cytoskeleton[0.904]
Q9BX66
	[TestLabels]:	cytoskeleton	plasmamembrane
	[PredictedLabels]:	cytoplasm[0.245]	nucleus[0.231]	plasmamembrane[0.154]
Q14974
	[TestLabels]:	cytoplasm	nucleus
	[PredictedLabels]:	nucleus[0.916]
Q5MNZ9
	[TestLabels]:	endosome	golgiapparatus
	[PredictedLabels]:	cytoplasm[0.279]	golgiapparatus[0.129]	nucleus[0.171]	plasmamembrane[0.115]
Q9H832
	[TestLabels]:	cytoplasm	nucleus
	[PredictedLabels]:	nucleus[0.991]
Q9H497
	[TestLabels]:	cytoplasm	endoplasmicreticulum
	[PredictedLabels]:	endoplasmicreticulum[0.703]	nucleus[0.114]
Q9HD36
	[TestLabels]:	mitochondrion	nucleus
	[PredictedLabels]:	cytoplasm[0.156]	mitochondrion[0.160]	nucleus[0.562]
Q13901
	[TestLabels]:	cytoplasm	nucleus
	[PredictedLabels]:	nucleus[0.972]
Q15942
	[TestLabels]:	cytoplasm	cytoskeleton
	[PredictedLabels]:	cytoskeleton[0.294]	nucleus[0.463]
Q05932
	[TestLabels]:	cytoplasm	mitochondrion
	[PredictedLabels]:	mitochondrion[0.982]
Q9Y240
	[TestLabels]:	cytoplasm	extracell
	[PredictedLabels]:	extracell[0.994]
O95347
	[TestLabels]:	cytoplasm	nucleus
	[PredictedLabels]:	nucleus[0.851]
Q96KG9
	[TestLabels]:	centrosome	cytoplasm	nucleus
	[PredictedLabels]:	cytoskeleton[0.097]	golgiapparatus[0.434]	nucleus[0.183]
Q53EL6
	[TestLabels]:	cytoplasm	nucleus
	[PredictedLabels]:	nucleus[0.931]
P41222
	[TestLabels]:	endoplasmicreticulum	golgiapparatus	nucleus
	[PredictedLabels]:	cytoplasm[0.143]	endoplasmicreticulum[0.237]	extracell[0.146]	golgiapparatus[0.107]	nucleus[0.207]
A5X5Y0
	[TestLabels]:	endoplasmicreticulum	plasmamembrane
	[PredictedLabels]:	plasmamembrane[0.917]
Q96RS0
	[TestLabels]:	cytoplasm	nucleus
	[PredictedLabels]:	nucleus[0.945]
P60510
	[TestLabels]:	centrosome	nucleus
	[PredictedLabels]:	nucleus[0.963]
Q8TC76
	[TestLabels]:	centrosome	cytoplasm
	[PredictedLabels]:	centrosome[0.091]	cytoplasm[0.423]	nucleus[0.371]
O95359
	[TestLabels]:	centrosome	cytoplasm	nucleus
	[PredictedLabels]:	cytoplasm[0.403]	nucleus[0.529]
Q13261
	[TestLabels]:	endoplasmicreticulum	extracell
	[PredictedLabels]:	endoplasmicreticulum[0.158]	extracell[0.155]	golgiapparatus[0.312]	nucleus[0.143]	plasmamembrane[0.121]
O75843
	[TestLabels]:	endosome	golgiapparatus
	[PredictedLabels]:	cytoplasm[0.134]	golgiapparatus[0.381]	nucleus[0.119]	plasmamembrane[0.120]
P08235
	[TestLabels]:	cytoplasm	endoplasmicreticulum
	[PredictedLabels]:	cytoplasm[0.366]	nucleus[0.558]
Q13895
	[TestLabels]:	cytoplasm	nucleus
	[PredictedLabels]:	nucleus[0.984]
P14091
	[TestLabels]:	endosome	endoplasmicreticulum	golgiapparatus
	[PredictedLabels]:	endosome[0.615]
Q99720
	[TestLabels]:	endoplasmicreticulum	nucleus	plasmamembrane
	[PredictedLabels]:	cytoplasm[0.149]	endoplasmicreticulum[0.135]	nucleus[0.205]	plasmamembrane[0.180]
Q5T1C6
	[TestLabels]:	cytoplasm	plasmamembrane
	[PredictedLabels]:	cytoplasm[0.465]	mitochondrion[0.120]	nucleus[0.103]	plasmamembrane[0.116]
P09958
	[TestLabels]:	golgiapparatus	plasmamembrane
	[PredictedLabels]:	endoplasmicreticulum[0.117]	extracell[0.131]	golgiapparatus[0.179]	plasmamembrane[0.348]
O00453
	[TestLabels]:	cytoplasm	golgiapparatus
	[PredictedLabels]:	endoplasmicreticulum[0.153]	golgiapparatus[0.683]
O00425
	[TestLabels]:	cytoplasm	nucleus
	[PredictedLabels]:	nucleus[0.961]
Q9UJT1
	[TestLabels]:	cytoplasm	nucleus
	[PredictedLabels]:	cytoskeleton[0.238]	nucleus[0.664]
Q9NQL2
	[TestLabels]:	cytoplasm	nucleus
	[PredictedLabels]:	lysosome[0.906]
Q16478
	[TestLabels]:	plasmamembrane	synapse
	[PredictedLabels]:	nucleus[0.188]	plasmamembrane[0.271]
Q00987
	[TestLabels]:	cytoplasm	nucleus
	[PredictedLabels]:	nucleus[0.791]
Q969F2
	[TestLabels]:	cytoplasm	plasmamembrane
	[PredictedLabels]:	plasmamembrane[0.838]
O75935
	[TestLabels]:	centrosome	cytoplasm
	[PredictedLabels]:	cytoskeleton[0.105]	nucleus[0.538]	plasmamembrane[0.102] 
