# Supplementary material for: Multi-Label Multi-Kernel Transfer Learning for Human Protein Subcellular Localization
Source: PLoS One. 2012 Jun 13;7(6):e37716. doi: 10.1371/journal.pone.0037716 (PMC3374840; doi:10.1371/journal.pone.0037716)
Supplement: File N S2 — Full list of non perfect label match proteins in the modest case. The file format dittos. (DOC) [file pone.0037716.s005.doc]

Q9ULZ0
	[TestLabels]:	cytoplasm	nucleus
	[PredictedLabels]:	plasmamembrane[0.876]
Q9H422
	[TestLabels]:	cytoplasm	nucleus
	[PredictedLabels]:	nucleus[0.983]
Q15631
	[TestLabels]:	cytoplasm	nucleus
	[PredictedLabels]:	nucleus[0.964]
Q9H5N1
	[TestLabels]:	cytoplasm	endosome
	[PredictedLabels]:	endosome[0.961]
P25685
	[TestLabels]:	cytoplasm	nucleus
	[PredictedLabels]:	nucleus[0.985]
Q9NX74
	[TestLabels]:	cytoplasm	endoplasmicreticulum
	[PredictedLabels]:	cytoplasm[0.228]	endoplasmicreticulum[0.219]	mitochondrion[0.397]
Q6UX06
	[TestLabels]:	extracell	mitochondrion	nucleus
	[PredictedLabels]:	extracell[0.996]
Q96HS1
	[TestLabels]:	cytoplasm	nucleus
	[PredictedLabels]:	mitochondrion[0.896]
P48634
	[TestLabels]:	cytoplasm	nucleus
	[PredictedLabels]:	nucleus[0.960]
Q9H400
	[TestLabels]:	plasmamembrane	synapse
	[PredictedLabels]:	plasmamembrane[0.826]
O43236
	[TestLabels]:	cytoplasm	nucleus
	[PredictedLabels]:	cytoplasm[0.090]	cytoskeleton[0.326]	mitochondrion[0.184]	nucleus[0.173]
O43264
	[TestLabels]:	cytoplasm	endoplasmicreticulum
	[PredictedLabels]:	nucleus[0.616]
Q6IA86
	[TestLabels]:	cytoplasm	nucleus
	[PredictedLabels]:	golgiapparatus[0.163]	nucleus[0.647]
O00443
	[TestLabels]:	cytoplasm	golgiapparatus	plasmamembrane
	[PredictedLabels]:	golgiapparatus[0.158]	microsome[0.091]	nucleus[0.148]	plasmamembrane[0.380]
Q9HB71
	[TestLabels]:	cytoplasm	nucleus
	[PredictedLabels]:	nucleus[0.977]
Q9H9T3
	[TestLabels]:	cytoplasm	nucleus
	[PredictedLabels]:	nucleus[0.853]
Q9NS23
	[TestLabels]:	centrosome	cytoskeleton
	[PredictedLabels]:	cytoplasm[0.301]	nucleus[0.532]
Q16790
	[TestLabels]:	nucleus	plasmamembrane
	[PredictedLabels]:	plasmamembrane[0.738]
Q8WVQ1
	[TestLabels]:	endoplasmicreticulum	extracell	golgiapparatus
	[PredictedLabels]:	endoplasmicreticulum[0.581]	golgiapparatus[0.358]
O43157
	[TestLabels]:	extracell	plasmamembrane
	[PredictedLabels]:	cytoplasm[0.149]	endoplasmicreticulum[0.151]	golgiapparatus[0.156]	plasmamembrane[0.300]
Q99459
	[TestLabels]:	cytoplasm	nucleus
	[PredictedLabels]:	nucleus[0.964]
P52758
	[TestLabels]:	cytoplasm	nucleus
	[PredictedLabels]:	mitochondrion[0.221]	nucleus[0.571]
Q9UJZ1
	[TestLabels]:	cytoplasm	cytoskeleton
	[PredictedLabels]:	cytoplasm[0.330]	cytoskeleton[0.137]	mitochondrion[0.346]
Q86YR5
	[TestLabels]:	endoplasmicreticulum	golgiapparatus
	[PredictedLabels]:	cytoplasm[0.129]	endoplasmicreticulum[0.272]	golgiapparatus[0.371]	plasmamembrane[0.124]
Q9BW27
	[TestLabels]:	cytoplasm	nucleus
	[PredictedLabels]:	nucleus[0.661]
Q9BPX3
	[TestLabels]:	cytoplasm	nucleus
	[PredictedLabels]:	nucleus[0.988]
Q6DN90
	[TestLabels]:	cytoplasm	nucleus
	[PredictedLabels]:	nucleus[0.797]
Q969L2
	[TestLabels]:	cytoskeleton	plasmamembrane
	[PredictedLabels]:	endoplasmicreticulum[0.104]	golgiapparatus[0.101]	plasmamembrane[0.741]
Q05329
	[TestLabels]:	golgiapparatus	plasmamembrane	synapse
	[PredictedLabels]:	golgiapparatus[0.204]	nucleus[0.099]	plasmamembrane[0.345]
Q99523
	[TestLabels]:	endoplasmicreticulum	lysosome	nucleus
	[PredictedLabels]:	cytoplasm[0.206]	extracell[0.130]	lysosome[0.101]	nucleus[0.168]	plasmamembrane[0.138]
Q07954
	[TestLabels]:	cytoplasm	nucleus	plasmamembrane
	[PredictedLabels]:	cytoplasm[0.083]	extracell[0.080]	nucleus[0.156]	plasmamembrane[0.431]
O15150
	[TestLabels]:	cytoplasm	extracell	nucleus
	[PredictedLabels]:	cytoplasm[0.327]	nucleus[0.583]
Q99933
	[TestLabels]:	cytoplasm	nucleus
	[PredictedLabels]:	mitochondrion[0.164]	nucleus[0.783]
Q96CS2
	[TestLabels]:	cytoplasm	cytoskeleton
	[PredictedLabels]:	cytoplasm[0.411]	cytoskeleton[0.192]	nucleus[0.325]
P43681
	[TestLabels]:	plasmamembrane	synapse
	[PredictedLabels]:	mitochondrion[0.371]	plasmamembrane[0.159]	synapse[0.082]
Q9Y224
	[TestLabels]:	centrosome	nucleus
	[PredictedLabels]:	nucleus[0.929]
Q7Z460
	[TestLabels]:	centrosome	cytoskeleton
	[PredictedLabels]:	cytoplasm[0.245]	golgiapparatus[0.122]	nucleus[0.316]
Q93084
	[TestLabels]:	endoplasmicreticulum	nucleus
	[PredictedLabels]:	endoplasmicreticulum[0.438]	nucleus[0.250]	plasmamembrane[0.095]
Q8NG50
	[TestLabels]:	cytoplasm	nucleus
	[PredictedLabels]:	nucleus[0.928]
Q9BQ95
	[TestLabels]:	cytoplasm	mitochondrion	nucleus
	[PredictedLabels]:	mitochondrion[0.220]	nucleus[0.657]
Q08378
	[TestLabels]:	cytoplasm	golgiapparatus
	[PredictedLabels]:	golgiapparatus[0.742]
Q99996
	[TestLabels]:	centrosome	cytoplasm	golgiapparatus
	[PredictedLabels]:	cytoskeleton[0.137]	golgiapparatus[0.230]	nucleus[0.423]
Q9H2D6
	[TestLabels]:	cytoplasm	nucleus
	[PredictedLabels]:	cytoskeleton[0.203]	nucleus[0.793]
Q9HD42
	[TestLabels]:	cytoplasm	nucleus
	[PredictedLabels]:	nucleus[0.728]
P11532
	[TestLabels]:	cytoskeleton	plasmamembrane
	[PredictedLabels]:	plasmamembrane[0.856]
Q86VQ0
	[TestLabels]:	centrosome	cytoskeleton
	[PredictedLabels]:	cytoplasm[0.434]	nucleus[0.348]
Q9Y3M2
	[TestLabels]:	golgiapparatus	nucleus
	[PredictedLabels]:	cytoplasm[0.143]	golgiapparatus[0.262]	nucleus[0.389]
O95278
	[TestLabels]:	cytoplasm	endoplasmicreticulum	nucleus	plasmamembrane
	[PredictedLabels]:	cytoplasm[0.263]	endoplasmicreticulum[0.320]	nucleus[0.292]
Q9Y2L1
	[TestLabels]:	cytoplasm	nucleus
	[PredictedLabels]:	nucleus[0.888]
Q9NQE9
	[TestLabels]:	cytoplasm	nucleus
	[PredictedLabels]:	mitochondrion[0.299]	nucleus[0.368]
Q8WXG1
	[TestLabels]:	endoplasmicreticulum	golgiapparatus
	[PredictedLabels]:	endoplasmicreticulum[0.764]
Q9Y266
	[TestLabels]:	cytoplasm	nucleus
	[PredictedLabels]:	cytoskeleton[0.125]	nucleus[0.853]
Q8TDR2
	[TestLabels]:	cytoplasm	nucleus
	[PredictedLabels]:	nucleus[0.967]
Q9H503
	[TestLabels]:	cytoplasm	nucleus
	[PredictedLabels]:	nucleus[0.971]
Q6I9Y2
	[TestLabels]:	cytoplasm	nucleus
	[PredictedLabels]:	nucleus[0.897]
P40121
	[TestLabels]:	cytoplasm	nucleus
	[PredictedLabels]:	cytoplasm[0.097]	extracell[0.252]	nucleus[0.376]	plasmamembrane[0.083]
Q96JC1
	[TestLabels]:	cytoplasm	lysosome
	[PredictedLabels]:	endosome[0.208]	lysosome[0.676]
P21549
	[TestLabels]:	mitochondrion	peroxisome
	[PredictedLabels]:	peroxisome[0.948]
Q9H3U1
	[TestLabels]:	cytoplasm	nucleus
	[PredictedLabels]:	nucleus[0.971]
Q9BVA0
	[TestLabels]:	centrosome	cytoskeleton
	[PredictedLabels]:	cytoskeleton[0.252]	nucleus[0.469]
Q01780
	[TestLabels]:	cytoplasm	nucleus
	[PredictedLabels]:	nucleus[0.892]
Q9H2G9
	[TestLabels]:	cytoplasm	golgiapparatus
	[PredictedLabels]:	golgiapparatus[0.251]	nucleus[0.560]
O14492
	[TestLabels]:	cytoplasm	plasmamembrane
	[PredictedLabels]:	cytoplasm[0.350]	extracell[0.104]	nucleus[0.192]	plasmamembrane[0.080]
Q15398
	[TestLabels]:	cytoplasm	nucleus
	[PredictedLabels]:	nucleus[0.921]
O95425
	[TestLabels]:	cytoskeleton	plasmamembrane
	[PredictedLabels]:	cytoplasm[0.221]	cytoskeleton[0.243]	plasmamembrane[0.323]
Q9Y3Q3
	[TestLabels]:	endoplasmicreticulum	golgiapparatus
	[PredictedLabels]:	endoplasmicreticulum[0.154]	golgiapparatus[0.580]	plasmamembrane[0.121]
O15078
	[TestLabels]:	centrosome	nucleus
	[PredictedLabels]:	cytoplasm[0.446]	cytoskeleton[0.081]	nucleus[0.297]
Q96GN5
	[TestLabels]:	cytoplasm	nucleus
	[PredictedLabels]:	nucleus[0.984]
Q86TG7
	[TestLabels]:	cytoplasm	nucleus
	[PredictedLabels]:	nucleus[0.941]
O14893
	[TestLabels]:	cytoplasm	nucleus
	[PredictedLabels]:	nucleus[0.921]
Q9H869
	[TestLabels]:	cytoplasm	nucleus
	[PredictedLabels]:	nucleus[0.985]
O95149
	[TestLabels]:	cytoplasm	nucleus
	[PredictedLabels]:	nucleus[0.907]
P14635
	[TestLabels]:	centrosome	cytoplasm
	[PredictedLabels]:	cytoplasm[0.394]	nucleus[0.587]
Q5VYK3
	[TestLabels]:	centrosome	endosome	endoplasmicreticulum	nucleus
	[PredictedLabels]:	golgiapparatus[0.107]	nucleus[0.463]	plasmamembrane[0.127]
P13987
	[TestLabels]:	extracell	plasmamembrane
	[PredictedLabels]:	plasmamembrane[0.734]
P20618
	[TestLabels]:	cytoplasm	nucleus
	[PredictedLabels]:	cytoplasm[0.101]	nucleus[0.669]	plasmamembrane[0.093]
Q96TC7
	[TestLabels]:	cytoplasm	mitochondrion	nucleus
	[PredictedLabels]:	cytoplasm[0.273]	cytoskeleton[0.100]	mitochondrion[0.222]	nucleus[0.184]
Q06265
	[TestLabels]:	cytoplasm	nucleus
	[PredictedLabels]:	nucleus[0.974]
O14960
	[TestLabels]:	cytoplasm	extracell
	[PredictedLabels]:	extracell[0.983]
Q9Y4R8
	[TestLabels]:	cytoplasm	nucleus
	[PredictedLabels]:	nucleus[0.856]
P51843
	[TestLabels]:	cytoplasm	nucleus
	[PredictedLabels]:	nucleus[0.836]
P34913
	[TestLabels]:	cytoplasm	peroxisome
	[PredictedLabels]:	cytoplasm[0.411]	golgiapparatus[0.120]	peroxisome[0.110]
Q93052
	[TestLabels]:	extracell	plasmamembrane
	[PredictedLabels]:	nucleus[0.883]
Q8IWX8
	[TestLabels]:	cytoplasm	endoplasmicreticulum
	[PredictedLabels]:	cytoplasm[0.131]	endoplasmicreticulum[0.551]	nucleus[0.139]
O14512
	[TestLabels]:	cytoplasm	plasmamembrane
	[PredictedLabels]:	nucleus[0.575]	plasmamembrane[0.361]
Q9UKL3
	[TestLabels]:	cytoplasm	nucleus
	[PredictedLabels]:	nucleus[0.959]
Q9UBW8
	[TestLabels]:	cytoplasm	nucleus
	[PredictedLabels]:	nucleus[0.959]
O15304
	[TestLabels]:	cytoplasm	nucleus
	[PredictedLabels]:	cytoplasm[0.318]	mitochondrion[0.145]	nucleus[0.480]
O75365
	[TestLabels]:	endosome	plasmamembrane
	[PredictedLabels]:	endosome[0.248]	golgiapparatus[0.081]	plasmamembrane[0.490]
Q49MI3
	[TestLabels]:	cytoplasm	nucleus
	[PredictedLabels]:	cytoplasm[0.257]	mitochondrion[0.478]	nucleus[0.206]
P35869
	[TestLabels]:	cytoplasm	nucleus
	[PredictedLabels]:	nucleus[0.956]
P42226
	[TestLabels]:	cytoplasm	nucleus
	[PredictedLabels]:	nucleus[0.966]
O60437
	[TestLabels]:	mitochondrion	nucleus
	[PredictedLabels]:	cytoskeleton[0.182]	nucleus[0.451]	plasmamembrane[0.188]
Q86VS8
	[TestLabels]:	cytoskeleton	golgiapparatus
	[PredictedLabels]:	cytoskeleton[0.231]	golgiapparatus[0.187]	nucleus[0.196]	plasmamembrane[0.126]
Q96D46
	[TestLabels]:	cytoplasm	nucleus
	[PredictedLabels]:	nucleus[0.979]
Q12968
	[TestLabels]:	cytoplasm	nucleus
	[PredictedLabels]:	nucleus[0.948]
O75925
	[TestLabels]:	cytoskeleton	nucleus
	[PredictedLabels]:	nucleus[0.981]
O95866
	[TestLabels]:	endoplasmicreticulum	golgiapparatus	plasmamembrane
	[PredictedLabels]:	plasmamembrane[0.936]
Q8NFM7
	[TestLabels]:	golgiapparatus	plasmamembrane
	[PredictedLabels]:	endoplasmicreticulum[0.158]	golgiapparatus[0.398]	plasmamembrane[0.377]
P51854
	[TestLabels]:	cytoplasm	nucleus
	[PredictedLabels]:	nucleus[0.930]
Q9H4X1
	[TestLabels]:	centrosome	cytoplasm	nucleus
	[PredictedLabels]:	nucleus[0.949]
Q9NY59
	[TestLabels]:	golgiapparatus	plasmamembrane
	[PredictedLabels]:	endoplasmicreticulum[0.134]	golgiapparatus[0.775]
Q68CZ1
	[TestLabels]:	centrosome	cytoplasm
	[PredictedLabels]:	cytoplasm[0.205]	nucleus[0.471]	plasmamembrane[0.093]
Q8IUG5
	[TestLabels]:	cytoplasm	nucleus
	[PredictedLabels]:	cytoskeleton[0.584]	nucleus[0.199]
Q9H8T0
	[TestLabels]:	cytoplasm	plasmamembrane
	[PredictedLabels]:	cytoplasm[0.542]	nucleus[0.081]	plasmamembrane[0.241]
P11279
	[TestLabels]:	lysosome	plasmamembrane
	[PredictedLabels]:	cytoplasm[0.083]	extracell[0.081]	golgiapparatus[0.113]	lysosome[0.086]	nucleus[0.191]	plasmamembrane[0.226]
Q13224
	[TestLabels]:	plasmamembrane	synapse
	[PredictedLabels]:	cytoplasm[0.184]	nucleus[0.234]	plasmamembrane[0.144]
P04637
	[TestLabels]:	cytoplasm	endoplasmicreticulum
	[PredictedLabels]:	cytoplasm[0.136]	mitochondrion[0.122]	nucleus[0.658]
Q9Y2Y0
	[TestLabels]:	centrosome	cytoplasm	mitochondrion
	[PredictedLabels]:	mitochondrion[0.141]	nucleus[0.688]
P06734
	[TestLabels]:	extracell	plasmamembrane
	[PredictedLabels]:	endoplasmicreticulum[0.127]	extracell[0.301]	golgiapparatus[0.104]	plasmamembrane[0.326]
Q9P0J0
	[TestLabels]:	mitochondrion	nucleus
	[PredictedLabels]:	cytoplasm[0.188]	mitochondrion[0.359]	nucleus[0.197]
Q9NZ20
	[TestLabels]:	extracell	plasmamembrane
	[PredictedLabels]:	cytoskeleton[0.217]	extracell[0.185]	plasmamembrane[0.459]
Q9BXJ9
	[TestLabels]:	cytoplasm	cytoskeleton
	[PredictedLabels]:	nucleus[0.962]
O00299
	[TestLabels]:	cytoplasm	nucleus	plasmamembrane
	[PredictedLabels]:	nucleus[0.502]	plasmamembrane[0.248]
Q9HC16
	[TestLabels]:	cytoplasm	nucleus
	[PredictedLabels]:	nucleus[0.929]
Q5DID0
	[TestLabels]:	cytoplasm	plasmamembrane
	[PredictedLabels]:	extracell[0.340]	plasmamembrane[0.600]
Q9UNH5
	[TestLabels]:	centrosome	nucleus
	[PredictedLabels]:	nucleus[0.962]
Q5XXA6
	[TestLabels]:	cytoplasm	plasmamembrane
	[PredictedLabels]:	plasmamembrane[0.866]
P46777
	[TestLabels]:	cytoplasm	nucleus
	[PredictedLabels]:	mitochondrion[0.137]	nucleus[0.704]
Q13618
	[TestLabels]:	golgiapparatus	nucleus
	[PredictedLabels]:	cytoplasm[0.203]	golgiapparatus[0.111]	nucleus[0.443]
Q9BY12
	[TestLabels]:	endoplasmicreticulum	nucleus
	[PredictedLabels]:	cytoplasm[0.595]	nucleus[0.359]
Q6NUQ1
	[TestLabels]:	cytoplasm	endoplasmicreticulum
	[PredictedLabels]:	endoplasmicreticulum[0.844]
P10415
	[TestLabels]:	endoplasmicreticulum	mitochondrion	nucleus
	[PredictedLabels]:	cytoplasm[0.151]	endoplasmicreticulum[0.263]	mitochondrion[0.254]	nucleus[0.239]
Q8N1N5
	[TestLabels]:	cytoplasm	nucleus
	[PredictedLabels]:	extracell[0.945]
P40855
	[TestLabels]:	cytoplasm	peroxisome
	[PredictedLabels]:	peroxisome[0.733]
O00165
	[TestLabels]:	endoplasmicreticulum	mitochondrion	nucleus
	[PredictedLabels]:	endoplasmicreticulum[0.094]	golgiapparatus[0.097]	nucleus[0.408]	plasmamembrane[0.146]
Q6AZY7
	[TestLabels]:	endoplasmicreticulum	golgiapparatus
	[PredictedLabels]:	cytoskeleton[0.139]	endoplasmicreticulum[0.314]	golgiapparatus[0.339]
P51149
	[TestLabels]:	endosome	lysosome
	[PredictedLabels]:	cytoplasm[0.281]	endosome[0.083]	lysosome[0.236]	nucleus[0.087]
O95571
	[TestLabels]:	cytoplasm	nucleus
	[PredictedLabels]:	cytoplasm[0.126]	mitochondrion[0.655]	nucleus[0.156]
O95831
	[TestLabels]:	mitochondrion	nucleus
	[PredictedLabels]:	cytoplasm[0.098]	mitochondrion[0.299]	nucleus[0.359]
Q04656
	[TestLabels]:	endoplasmicreticulum	golgiapparatus	plasmamembrane
	[PredictedLabels]:	golgiapparatus[0.138]	plasmamembrane[0.735]
Q9HD47
	[TestLabels]:	cytoplasm	nucleus
	[PredictedLabels]:	nucleus[0.963]
O95476
	[TestLabels]:	endoplasmicreticulum	nucleus
	[PredictedLabels]:	endoplasmicreticulum[0.830]
O00562
	[TestLabels]:	cytoplasm	endoplasmicreticulum	golgiapparatus
	[PredictedLabels]:	endoplasmicreticulum[0.290]	golgiapparatus[0.210]	nucleus[0.128]	plasmamembrane[0.101]
Q5VT06
	[TestLabels]:	centrosome	nucleus
	[PredictedLabels]:	cytoskeleton[0.754]	plasmamembrane[0.086]
Q86WA9
	[TestLabels]:	endoplasmicreticulum	golgiapparatus	plasmamembrane
	[PredictedLabels]:	endoplasmicreticulum[0.136]	lysosome[0.642]	plasmamembrane[0.101]
Q53QV2
	[TestLabels]:	cytoplasm	nucleus
	[PredictedLabels]:	nucleus[0.936]
Q14674
	[TestLabels]:	cytoplasm	nucleus
	[PredictedLabels]:	nucleus[0.960]
Q9H8M9
	[TestLabels]:	endoplasmicreticulum	lysosome
	[PredictedLabels]:	endoplasmicreticulum[0.287]	golgiapparatus[0.082]	lysosome[0.212]	plasmamembrane[0.222]
Q8WWK9
	[TestLabels]:	centrosome	cytoplasm
	[PredictedLabels]:	cytoplasm[0.535]	cytoskeleton[0.148]	nucleus[0.159]
Q92985
	[TestLabels]:	cytoplasm	nucleus
	[PredictedLabels]:	nucleus[0.985]
Q86XR7
	[TestLabels]:	cytoplasm	golgiapparatus	plasmamembrane
	[PredictedLabels]:	golgiapparatus[0.237]	plasmamembrane[0.640]
O14495
	[TestLabels]:	golgiapparatus	plasmamembrane
	[PredictedLabels]:	endoplasmicreticulum[0.888]
P12272
	[TestLabels]:	cytoplasm	extracell	nucleus
	[PredictedLabels]:	extracell[0.825]
P29122
	[TestLabels]:	endoplasmicreticulum	extracell
	[PredictedLabels]:	extracell[0.120]	golgiapparatus[0.565]	nucleus[0.083]
Q8IZH2
	[TestLabels]:	cytoplasm	plasmamembrane
	[PredictedLabels]:	cytoplasm[0.284]	extracell[0.086]	golgiapparatus[0.109]	nucleus[0.127]	plasmamembrane[0.193]
O00410
	[TestLabels]:	cytoplasm	nucleus
	[PredictedLabels]:	nucleus[0.974]
P36406
	[TestLabels]:	golgiapparatus	lysosome
	[PredictedLabels]:	cytoplasm[0.226]	golgiapparatus[0.145]	lysosome[0.159]	nucleus[0.176]	plasmamembrane[0.082]
P29474
	[TestLabels]:	cytoskeleton	golgiapparatus	plasmamembrane
	[PredictedLabels]:	golgiapparatus[0.136]	nucleus[0.249]	plasmamembrane[0.413]
P28290
	[TestLabels]:	cytoplasm	extracell
	[PredictedLabels]:	extracell[0.087]	nucleus[0.705]
Q53GL7
	[TestLabels]:	cytoplasm	nucleus
	[PredictedLabels]:	nucleus[0.954]
Q96RU3
	[TestLabels]:	cytoplasm	lysosome
	[PredictedLabels]:	cytoplasm[0.232]	cytoskeleton[0.099]	nucleus[0.119]	plasmamembrane[0.342]
P42704
	[TestLabels]:	mitochondrion	nucleus
	[PredictedLabels]:	cytoplasm[0.200]	mitochondrion[0.155]	nucleus[0.417]
P23435
	[TestLabels]:	extracell	synapse
	[PredictedLabels]:	extracell[0.221]	nucleus[0.098]	plasmamembrane[0.099]	synapse[0.231]
Q9NW38
	[TestLabels]:	cytoplasm	nucleus
	[PredictedLabels]:	nucleus[0.905]
Q9NS73
	[TestLabels]:	cytoplasm	nucleus
	[PredictedLabels]:	nucleus[0.959]
Q9NRJ1
	[TestLabels]:	cytoplasm	microsome
	[PredictedLabels]:	nucleus[0.872]
Q9NQW1
	[TestLabels]:	cytoplasm	endoplasmicreticulum
	[PredictedLabels]:	cytoplasm[0.196]	endoplasmicreticulum[0.401]	golgiapparatus[0.110]	nucleus[0.099]
Q96IF1
	[TestLabels]:	centrosome	cytoskeleton
	[PredictedLabels]:	cytoplasm[0.202]	cytoskeleton[0.105]	nucleus[0.252]	plasmamembrane[0.193]
Q9UN88
	[TestLabels]:	plasmamembrane	synapse
	[PredictedLabels]:	cytoplasm[0.128]	plasmamembrane[0.569]	synapse[0.100]
Q6ZVD7
	[TestLabels]:	cytoplasm	nucleus
	[PredictedLabels]:	mitochondrion[0.080]	nucleus[0.764]
P32189
	[TestLabels]:	cytoplasm	mitochondrion
	[PredictedLabels]:	mitochondrion[0.982]
Q8IUQ4
	[TestLabels]:	cytoplasm	nucleus
	[PredictedLabels]:	nucleus[0.634]	plasmamembrane[0.091]
Q6GPH4
	[TestLabels]:	cytoplasm	mitochondrion
	[PredictedLabels]:	mitochondrion[0.306]	nucleus[0.665]
O15287
	[TestLabels]:	cytoplasm	nucleus
	[PredictedLabels]:	mitochondrion[0.373]	nucleus[0.619]
O14672
	[TestLabels]:	golgiapparatus	plasmamembrane
	[PredictedLabels]:	cytoplasm[0.162]	endoplasmicreticulum[0.083]	golgiapparatus[0.177]	nucleus[0.130]	plasmamembrane[0.301]
O43933
	[TestLabels]:	cytoplasm	peroxisome
	[PredictedLabels]:	mitochondrion[0.141]	nucleus[0.191]	peroxisome[0.214]	plasmamembrane[0.091]
Q9BZC1
	[TestLabels]:	cytoplasm	nucleus
	[PredictedLabels]:	nucleus[0.969]
Q9UKA4
	[TestLabels]:	centrosome	cytoplasm
	[PredictedLabels]:	peroxisome[0.678]
Q9UKT7
	[TestLabels]:	cytoplasm	nucleus
	[PredictedLabels]:	nucleus[0.934]
Q96LC7
	[TestLabels]:	extracell	plasmamembrane
	[PredictedLabels]:	endoplasmicreticulum[0.435]	golgiapparatus[0.360]
Q8TEU7
	[TestLabels]:	cytoplasm	plasmamembrane
	[PredictedLabels]:	plasmamembrane[0.905]
Q99547
	[TestLabels]:	cytoplasm	nucleus
	[PredictedLabels]:	nucleus[0.966]
P23276
	[TestLabels]:	cytoskeleton	plasmamembrane
	[PredictedLabels]:	plasmamembrane[0.938]
P35222
	[TestLabels]:	cytoplasm	nucleus
	[PredictedLabels]:	cytoplasm[0.190]	mitochondrion[0.090]	nucleus[0.275]	plasmamembrane[0.119]
Q03426
	[TestLabels]:	cytoplasm	peroxisome
	[PredictedLabels]:	peroxisome[0.901]
Q5SW79
	[TestLabels]:	centrosome	cytoskeleton
	[PredictedLabels]:	cytoskeleton[0.801]
Q9NQT5
	[TestLabels]:	cytoplasm	nucleus
	[PredictedLabels]:	nucleus[0.894]
Q8TCU4
	[TestLabels]:	centrosome	cytoplasm
	[PredictedLabels]:	cytoplasm[0.400]	cytoskeleton[0.198]	nucleus[0.265]
Q9NY26
	[TestLabels]:	endoplasmicreticulum	plasmamembrane
	[PredictedLabels]:	plasmamembrane[0.913]
Q13586
	[TestLabels]:	endoplasmicreticulum	plasmamembrane
	[PredictedLabels]:	cytoplasm[0.230]	cytoskeleton[0.106]	endoplasmicreticulum[0.153]	nucleus[0.082]	plasmamembrane[0.254]
Q9NPJ8
	[TestLabels]:	cytoplasm	nucleus
	[PredictedLabels]:	nucleus[0.974]
Q92905
	[TestLabels]:	cytoplasm	nucleus
	[PredictedLabels]:	cytoskeleton[0.114]	nucleus[0.768]
Q15643
	[TestLabels]:	centrosome	golgiapparatus
	[PredictedLabels]:	endosome[0.154]	golgiapparatus[0.688]
Q9BVW5
	[TestLabels]:	cytoplasm	nucleus
	[PredictedLabels]:	nucleus[0.959]
Q14145
	[TestLabels]:	cytoplasm	nucleus
	[PredictedLabels]:	cytoplasm[0.520]	endoplasmicreticulum[0.089]	nucleus[0.292]
Q9UKK3
	[TestLabels]:	cytoplasm	nucleus
	[PredictedLabels]:	nucleus[0.872]
Q13515
	[TestLabels]:	cytoplasm	cytoskeleton
	[PredictedLabels]:	cytoplasm[0.451]	cytoskeleton[0.306]	nucleus[0.107]
O75354
	[TestLabels]:	extracell	golgiapparatus
	[PredictedLabels]:	endoplasmicreticulum[0.115]	extracell[0.221]	golgiapparatus[0.363]	plasmamembrane[0.158]
O75952
	[TestLabels]:	cytoplasm	nucleus
	[PredictedLabels]:	cytoskeleton[0.529]	nucleus[0.112]	plasmamembrane[0.091]
Q8N6H7
	[TestLabels]:	endoplasmicreticulum	golgiapparatus
	[PredictedLabels]:	cytoplasm[0.103]	golgiapparatus[0.786]
O60238
	[TestLabels]:	endoplasmicreticulum	mitochondrion
	[PredictedLabels]:	endoplasmicreticulum[0.122]	mitochondrion[0.328]	nucleus[0.335]
O75899
	[TestLabels]:	plasmamembrane	synapse
	[PredictedLabels]:	cytoplasm[0.196]	plasmamembrane[0.492]	synapse[0.136]
P36956
	[TestLabels]:	endoplasmicreticulum	golgiapparatus
	[PredictedLabels]:	endoplasmicreticulum[0.333]	golgiapparatus[0.415]	nucleus[0.101]
Q504Q3
	[TestLabels]:	cytoplasm	nucleus
	[PredictedLabels]:	nucleus[0.968]
Q96PN6
	[TestLabels]:	cytoplasm	nucleus
	[PredictedLabels]:	cytoskeleton[0.274]	plasmamembrane[0.619]
Q9H814
	[TestLabels]:	cytoplasm	nucleus
	[PredictedLabels]:	nucleus[0.947]
Q9Y697
	[TestLabels]:	cytoplasm	mitochondrion
	[PredictedLabels]:	cytoplasm[0.099]	mitochondrion[0.771]	nucleus[0.105]
Q15154
	[TestLabels]:	centrosome	cytoplasm
	[PredictedLabels]:	centrosome[0.225]	cytoplasm[0.385]	cytoskeleton[0.121]	nucleus[0.147]
Q9H089
	[TestLabels]:	cytoplasm	endoplasmicreticulum
	[PredictedLabels]:	cytoplasm[0.194]	endoplasmicreticulum[0.404]	nucleus[0.334]
P58335
	[TestLabels]:	extracell	plasmamembrane
	[PredictedLabels]:	cytoplasm[0.090]	cytoskeleton[0.094]	endoplasmicreticulum[0.263]	extracell[0.081]	golgiapparatus[0.138]	plasmamembrane[0.207]
P60900
	[TestLabels]:	cytoplasm	nucleus
	[PredictedLabels]:	cytoplasm[0.276]	mitochondrion[0.105]	nucleus[0.311]
Q7RTN6
	[TestLabels]:	cytoplasm	nucleus
	[PredictedLabels]:	nucleus[0.970]
P25786
	[TestLabels]:	cytoplasm	nucleus
	[PredictedLabels]:	nucleus[0.917]
P15291
	[TestLabels]:	extracell	golgiapparatus	plasmamembrane
	[PredictedLabels]:	extracell[0.206]	golgiapparatus[0.114]	nucleus[0.131]	plasmamembrane[0.260]
Q6NZI2
	[TestLabels]:	microsome	mitochondrion	plasmamembrane
	[PredictedLabels]:	endoplasmicreticulum[0.184]	mitochondrion[0.252]	nucleus[0.302]	plasmamembrane[0.106]
Q9GZY0
	[TestLabels]:	cytoplasm	nucleus
	[PredictedLabels]:	nucleus[0.809]
P49720
	[TestLabels]:	cytoplasm	nucleus
	[PredictedLabels]:	nucleus[0.959]
Q9NZU7
	[TestLabels]:	cytoskeleton	plasmamembrane
	[PredictedLabels]:	cytoplasm[0.323]	cytoskeleton[0.092]	extracell[0.086]	nucleus[0.289]
P56537
	[TestLabels]:	cytoplasm	nucleus
	[PredictedLabels]:	nucleus[0.982]
P29373
	[TestLabels]:	cytoplasm	nucleus
	[PredictedLabels]:	nucleus[0.980]
Q9UJW0
	[TestLabels]:	centrosome	cytoplasm	nucleus
	[PredictedLabels]:	cytoplasm[0.504]	cytoskeleton[0.333]	nucleus[0.100]
Q13439
	[TestLabels]:	cytoplasm	golgiapparatus
	[PredictedLabels]:	golgiapparatus[0.804]
Q96F07
	[TestLabels]:	cytoplasm	nucleus	synapse
	[PredictedLabels]:	cytoplasm[0.105]	extracell[0.087]	nucleus[0.088]	plasmamembrane[0.225]	synapse[0.321]
Q7KZF4
	[TestLabels]:	cytoplasm	nucleus
	[PredictedLabels]:	cytoplasm[0.386]	mitochondrion[0.202]	nucleus[0.281]
Q96EB1
	[TestLabels]:	cytoplasm	nucleus
	[PredictedLabels]:	nucleus[0.771]
P31151
	[TestLabels]:	cytoplasm	extracell
	[PredictedLabels]:	extracell[0.878]
Q99417
	[TestLabels]:	cytoplasm	mitochondrion	nucleus
	[PredictedLabels]:	nucleus[0.974]
Q9BTV5
	[TestLabels]:	centrosome	cytoplasm
	[PredictedLabels]:	nucleus[0.861]
Q14449
	[TestLabels]:	cytoplasm	golgiapparatus
	[PredictedLabels]:	cytoplasm[0.109]	golgiapparatus[0.479]	plasmamembrane[0.123]
O75874
	[TestLabels]:	cytoplasm	peroxisome
	[PredictedLabels]:	cytoplasm[0.328]	mitochondrion[0.196]	nucleus[0.118]
P41227
	[TestLabels]:	cytoplasm	cytoskeleton	nucleus
	[PredictedLabels]:	cytoplasm[0.598]	nucleus[0.355]
P57678
	[TestLabels]:	cytoplasm	nucleus
	[PredictedLabels]:	mitochondrion[0.151]	nucleus[0.650]
O95822
	[TestLabels]:	cytoplasm	mitochondrion	peroxisome
	[PredictedLabels]:	cytoplasm[0.362]	peroxisome[0.527]
Q13939
	[TestLabels]:	cytoskeleton	nucleus
	[PredictedLabels]:	cytoskeleton[0.868]
P30533
	[TestLabels]:	cytoplasm	endoplasmicreticulum
	[PredictedLabels]:	cytoplasm[0.297]	endoplasmicreticulum[0.233]	nucleus[0.123]	plasmamembrane[0.133]
P30622
	[TestLabels]:	cytoplasm	cytoskeleton
	[PredictedLabels]:	cytoplasm[0.493]	cytoskeleton[0.138]	nucleus[0.278]
Q16531
	[TestLabels]:	cytoplasm	nucleus
	[PredictedLabels]:	nucleus[0.933]
Q9BRG1
	[TestLabels]:	cytoplasm	nucleus
	[PredictedLabels]:	cytoplasm[0.284]	endosome[0.126]	mitochondrion[0.227]	nucleus[0.243]
P10636
	[TestLabels]:	cytoskeleton	plasmamembrane
	[PredictedLabels]:	cytoskeleton[0.127]	nucleus[0.414]	plasmamembrane[0.201]
P54105
	[TestLabels]:	cytoplasm	cytoskeleton	nucleus
	[PredictedLabels]:	nucleus[0.962]
Q13702
	[TestLabels]:	plasmamembrane	synapse
	[PredictedLabels]:	cytoskeleton[0.109]	golgiapparatus[0.117]	plasmamembrane[0.383]	synapse[0.144]
Q9H467
	[TestLabels]:	cytoplasm	nucleus
	[PredictedLabels]:	nucleus[0.976]
Q8NHG8
	[TestLabels]:	endosome	lysosome
	[PredictedLabels]:	endosome[0.150]	lysosome[0.371]	plasmamembrane[0.151]
P23528
	[TestLabels]:	cytoskeleton	nucleus
	[PredictedLabels]:	cytoplasm[0.277]	cytoskeleton[0.133]	nucleus[0.499]
Q7Z7A4
	[TestLabels]:	cytoplasm	plasmamembrane
	[PredictedLabels]:	nucleus[0.559]	plasmamembrane[0.327]
Q9Y3M8
	[TestLabels]:	cytoplasm	mitochondrion
	[PredictedLabels]:	cytoplasm[0.188]	mitochondrion[0.361]	nucleus[0.126]
P06733
	[TestLabels]:	cytoplasm	plasmamembrane
	[PredictedLabels]:	plasmamembrane[0.859]
Q9NX95
	[TestLabels]:	cytoskeleton	golgiapparatus
	[PredictedLabels]:	endoplasmicreticulum[0.149]	golgiapparatus[0.642]	plasmamembrane[0.121]
Q9NS25
	[TestLabels]:	cytoplasm	nucleus
	[PredictedLabels]:	nucleus[0.976]
O75340
	[TestLabels]:	endoplasmicreticulum	nucleus
	[PredictedLabels]:	cytoplasm[0.109]	endoplasmicreticulum[0.200]	nucleus[0.399]
Q9Y3F4
	[TestLabels]:	cytoplasm	nucleus
	[PredictedLabels]:	cytoplasm[0.291]	mitochondrion[0.124]	nucleus[0.431]
Q13421
	[TestLabels]:	extracell	golgiapparatus	plasmamembrane
	[PredictedLabels]:	extracell[0.374]	plasmamembrane[0.555]
Q9UM00
	[TestLabels]:	endoplasmicreticulum	golgiapparatus
	[PredictedLabels]:	extracell[0.083]	plasmamembrane[0.728]
Q00341
	[TestLabels]:	cytoplasm	nucleus
	[PredictedLabels]:	nucleus[0.946]
Q9Y5L0
	[TestLabels]:	cytoplasm	nucleus
	[PredictedLabels]:	nucleus[0.943]
Q9BXF6
	[TestLabels]:	cytoplasm	mitochondrion
	[PredictedLabels]:	endosome[0.191]	endoplasmicreticulum[0.087]	golgiapparatus[0.101]	mitochondrion[0.147]	nucleus[0.126]	plasmamembrane[0.095]
Q96Q83
	[TestLabels]:	cytoplasm	nucleus
	[PredictedLabels]:	mitochondrion[0.541]	nucleus[0.382]
Q8IZY5
	[TestLabels]:	cytoplasm	mitochondrion
	[PredictedLabels]:	plasmamembrane[0.690]	synapse[0.147]
Q86WP2
	[TestLabels]:	cytoplasm	nucleus
	[PredictedLabels]:	nucleus[0.992]
Q9NWZ5
	[TestLabels]:	cytoplasm	nucleus
	[PredictedLabels]:	cytoplasm[0.133]	endoplasmicreticulum[0.459]	nucleus[0.320]
Q9BRQ8
	[TestLabels]:	cytoplasm	mitochondrion
	[PredictedLabels]:	mitochondrion[0.830]
O43493
	[TestLabels]:	golgiapparatus	plasmamembrane
	[PredictedLabels]:	golgiapparatus[0.769]
O60229
	[TestLabels]:	cytoplasm	cytoskeleton
	[PredictedLabels]:	cytoplasm[0.237]	cytoskeleton[0.186]	nucleus[0.318]
Q9HAV4
	[TestLabels]:	cytoplasm	nucleus
	[PredictedLabels]:	nucleus[0.978]
Q92597
	[TestLabels]:	cytoplasm	nucleus	plasmamembrane
	[PredictedLabels]:	cytoplasm[0.432]	nucleus[0.547]
Q15003
	[TestLabels]:	cytoplasm	nucleus
	[PredictedLabels]:	nucleus[0.885]
Q9Y613
	[TestLabels]:	cytoplasm	cytoskeleton
	[PredictedLabels]:	cytoplasm[0.159]	cytoskeleton[0.567]	nucleus[0.111]
O00461
	[TestLabels]:	endosome	golgiapparatus
	[PredictedLabels]:	endoplasmicreticulum[0.093]	golgiapparatus[0.463]	nucleus[0.143]	plasmamembrane[0.102]
Q6UUV7
	[TestLabels]:	cytoplasm	nucleus
	[PredictedLabels]:	nucleus[0.957]
O15392
	[TestLabels]:	cytoplasm	nucleus
	[PredictedLabels]:	cytoplasm[0.218]	nucleus[0.339]	plasmamembrane[0.089]
Q9Y6D9
	[TestLabels]:	centrosome	nucleus
	[PredictedLabels]:	cytoplasm[0.377]	nucleus[0.522]
Q9Y3D6
	[TestLabels]:	mitochondrion	peroxisome
	[PredictedLabels]:	mitochondrion[0.708]
Q8IVL5
	[TestLabels]:	endoplasmicreticulum	golgiapparatus
	[PredictedLabels]:	endoplasmicreticulum[0.410]	extracell[0.117]	golgiapparatus[0.262]
Q92556
	[TestLabels]:	cytoplasm	plasmamembrane
	[PredictedLabels]:	cytoskeleton[0.508]	plasmamembrane[0.389]
Q8N140
	[TestLabels]:	cytoplasm	nucleus
	[PredictedLabels]:	nucleus[0.980]
P23490
	[TestLabels]:	cytoplasm	nucleus
	[PredictedLabels]:	cytoplasm[0.494]	nucleus[0.228]	plasmamembrane[0.092]
P61221
	[TestLabels]:	cytoplasm	mitochondrion
	[PredictedLabels]:	cytoplasm[0.117]	endoplasmicreticulum[0.218]	golgiapparatus[0.177]	nucleus[0.087]	plasmamembrane[0.211]
Q9UBF8
	[TestLabels]:	endoplasmicreticulum	mitochondrion
	[PredictedLabels]:	endoplasmicreticulum[0.181]	golgiapparatus[0.213]	mitochondrion[0.318]	nucleus[0.096]	plasmamembrane[0.082]
Q7Z4T9
	[TestLabels]:	cytoplasm	mitochondrion
	[PredictedLabels]:	mitochondrion[0.914]
Q9UHD9
	[TestLabels]:	cytoplasm	nucleus
	[PredictedLabels]:	cytoplasm[0.270]	endoplasmicreticulum[0.242]	nucleus[0.325]
P15941
	[TestLabels]:	cytoplasm	nucleus
	[PredictedLabels]:	cytoplasm[0.145]	nucleus[0.178]	plasmamembrane[0.467]
O00154
	[TestLabels]:	cytoplasm	mitochondrion
	[PredictedLabels]:	cytoplasm[0.161]	extracell[0.144]	nucleus[0.199]	plasmamembrane[0.129]
O43572
	[TestLabels]:	cytoplasm	mitochondrion
	[PredictedLabels]:	plasmamembrane[0.866]
Q86YW5
	[TestLabels]:	cytoplasm	plasmamembrane
	[PredictedLabels]:	extracell[0.086]	plasmamembrane[0.770]
P31512
	[TestLabels]:	endoplasmicreticulum	microsome
	[PredictedLabels]:	endoplasmicreticulum[0.613]	golgiapparatus[0.101]	microsome[0.163]
Q9UBK9
	[TestLabels]:	centrosome	cytoskeleton	nucleus
	[PredictedLabels]:	nucleus[0.865]
O95373
	[TestLabels]:	cytoplasm	nucleus
	[PredictedLabels]:	cytoplasm[0.601]	golgiapparatus[0.139]	nucleus[0.189]
Q99627
	[TestLabels]:	cytoplasm	nucleus
	[PredictedLabels]:	nucleus[0.918]
P04035
	[TestLabels]:	endoplasmicreticulum	peroxisome
	[PredictedLabels]:	endoplasmicreticulum[0.093]	microsome[0.084]	peroxisome[0.560]
Q6IMN6
	[TestLabels]:	cytoplasm	mitochondrion
	[PredictedLabels]:	cytoplasm[0.700]	mitochondrion[0.110]	nucleus[0.099]
Q8WXD5
	[TestLabels]:	cytoplasm	nucleus
	[PredictedLabels]:	nucleus[0.881]
P24071
	[TestLabels]:	extracell	plasmamembrane
	[PredictedLabels]:	endoplasmicreticulum[0.548]	extracell[0.080]	golgiapparatus[0.233]	plasmamembrane[0.103]
Q9H910
	[TestLabels]:	cytoplasm	nucleus
	[PredictedLabels]:	nucleus[0.958]
P50747
	[TestLabels]:	cytoplasm	mitochondrion
	[PredictedLabels]:	cytoplasm[0.175]	mitochondrion[0.246]	nucleus[0.205]
O95996
	[TestLabels]:	cytoplasm	golgiapparatus	plasmamembrane
	[PredictedLabels]:	cytoskeleton[0.138]	golgiapparatus[0.204]	nucleus[0.257]	plasmamembrane[0.188]
Q9UHI6
	[TestLabels]:	cytoplasm	nucleus
	[PredictedLabels]:	nucleus[0.944]
P22307
	[TestLabels]:	cytoplasm	mitochondrion
	[PredictedLabels]:	cytoplasm[0.413]	mitochondrion[0.093]	nucleus[0.109]	peroxisome[0.311]
P42858
	[TestLabels]:	cytoplasm	nucleus
	[PredictedLabels]:	cytoplasm[0.229]	nucleus[0.294]	plasmamembrane[0.096]
Q9P0L0
	[TestLabels]:	cytoskeleton	plasmamembrane
	[PredictedLabels]:	endoplasmicreticulum[0.656]	golgiapparatus[0.148]	plasmamembrane[0.080]
Q99497
	[TestLabels]:	cytoplasm	nucleus
	[PredictedLabels]:	mitochondrion[0.327]	nucleus[0.512]
Q96EY5
	[TestLabels]:	cytoplasm	nucleus
	[PredictedLabels]:	cytoskeleton[0.092]	endosome[0.202]	golgiapparatus[0.121]	nucleus[0.223]
P49721
	[TestLabels]:	cytoplasm	nucleus
	[PredictedLabels]:	nucleus[0.896]
P51003
	[TestLabels]:	cytoplasm	nucleus
	[PredictedLabels]:	nucleus[0.992]
Q9UBT7
	[TestLabels]:	cytoplasm	plasmamembrane
	[PredictedLabels]:	cytoskeleton[0.494]	plasmamembrane[0.428]
Q9NR71
	[TestLabels]:	extracell	plasmamembrane
	[PredictedLabels]:	mitochondrion[0.128]	plasmamembrane[0.642]
Q92797
	[TestLabels]:	cytoskeleton	nucleus
	[PredictedLabels]:	cytoplasm[0.283]	nucleus[0.457]	plasmamembrane[0.131]
P49768
	[TestLabels]:	endoplasmicreticulum	golgiapparatus
	[PredictedLabels]:	cytoplasm[0.188]	endoplasmicreticulum[0.085]	golgiapparatus[0.089]	nucleus[0.262]	plasmamembrane[0.112]
Q9H4A6
	[TestLabels]:	cytoplasm	golgiapparatus
	[PredictedLabels]:	golgiapparatus[0.275]	nucleus[0.100]	plasmamembrane[0.272]
Q8WWW0
	[TestLabels]:	cytoplasm	synapse
	[PredictedLabels]:	cytoplasm[0.082]	cytoskeleton[0.845]
Q9BX66
	[TestLabels]:	cytoskeleton	plasmamembrane
	[PredictedLabels]:	cytoplasm[0.329]	cytoskeleton[0.092]	nucleus[0.241]	plasmamembrane[0.108]
Q9H832
	[TestLabels]:	cytoplasm	nucleus
	[PredictedLabels]:	nucleus[0.985]
Q5MNZ9
	[TestLabels]:	endosome	golgiapparatus
	[PredictedLabels]:	cytoplasm[0.276]	golgiapparatus[0.143]	nucleus[0.173]	plasmamembrane[0.099]
Q14974
	[TestLabels]:	cytoplasm	nucleus
	[PredictedLabels]:	nucleus[0.965]
Q9H497
	[TestLabels]:	cytoplasm	endoplasmicreticulum
	[PredictedLabels]:	endoplasmicreticulum[0.697]
Q13901
	[TestLabels]:	cytoplasm	nucleus
	[PredictedLabels]:	nucleus[0.984]
Q9HD36
	[TestLabels]:	mitochondrion	nucleus
	[PredictedLabels]:	cytoplasm[0.186]	mitochondrion[0.178]	nucleus[0.505]
Q15942
	[TestLabels]:	cytoplasm	cytoskeleton
	[PredictedLabels]:	cytoskeleton[0.291]	nucleus[0.480]	plasmamembrane[0.095]
Q05932
	[TestLabels]:	cytoplasm	mitochondrion
	[PredictedLabels]:	mitochondrion[0.964]
Q9Y240
	[TestLabels]:	cytoplasm	extracell
	[PredictedLabels]:	extracell[0.996]
O95347
	[TestLabels]:	cytoplasm	nucleus
	[PredictedLabels]:	nucleus[0.840]
Q96KG9
	[TestLabels]:	centrosome	cytoplasm	nucleus
	[PredictedLabels]:	cytoskeleton[0.097]	golgiapparatus[0.465]	nucleus[0.124]
Q53EL6
	[TestLabels]:	cytoplasm	nucleus
	[PredictedLabels]:	mitochondrion[0.113]	nucleus[0.798]
P41222
	[TestLabels]:	endoplasmicreticulum	golgiapparatus	nucleus
	[PredictedLabels]:	cytoplasm[0.166]	endoplasmicreticulum[0.214]	extracell[0.103]	golgiapparatus[0.098]	nucleus[0.257]
Q96RS0
	[TestLabels]:	cytoplasm	nucleus
	[PredictedLabels]:	nucleus[0.923]
A5X5Y0
	[TestLabels]:	endoplasmicreticulum	plasmamembrane
	[PredictedLabels]:	plasmamembrane[0.885]
P60510
	[TestLabels]:	centrosome	nucleus
	[PredictedLabels]:	nucleus[0.966]
Q8TC76
	[TestLabels]:	centrosome	cytoplasm
	[PredictedLabels]:	centrosome[0.128]	cytoplasm[0.371]	nucleus[0.411]
O95359
	[TestLabels]:	centrosome	cytoplasm	nucleus
	[PredictedLabels]:	cytoplasm[0.479]	nucleus[0.465]
O75843
	[TestLabels]:	endosome	golgiapparatus
	[PredictedLabels]:	cytoplasm[0.136]	golgiapparatus[0.372]	nucleus[0.147]	plasmamembrane[0.121]
Q13261
	[TestLabels]:	endoplasmicreticulum	extracell
	[PredictedLabels]:	endoplasmicreticulum[0.094]	extracell[0.345]	golgiapparatus[0.176]	nucleus[0.105]	plasmamembrane[0.183]
P08235
	[TestLabels]:	cytoplasm	endoplasmicreticulum
	[PredictedLabels]:	cytoplasm[0.502]	nucleus[0.468]
Q13895
	[TestLabels]:	cytoplasm	nucleus
	[PredictedLabels]:	nucleus[0.965]
Q99720
	[TestLabels]:	endoplasmicreticulum	nucleus	plasmamembrane
	[PredictedLabels]:	cytoplasm[0.184]	endoplasmicreticulum[0.081]	extracell[0.097]	nucleus[0.236]	plasmamembrane[0.179]
P14091
	[TestLabels]:	endosome	endoplasmicreticulum	golgiapparatus
	[PredictedLabels]:	endosome[0.376]	nucleus[0.112]	plasmamembrane[0.083]
Q5T1C6
	[TestLabels]:	cytoplasm	plasmamembrane
	[PredictedLabels]:	cytoplasm[0.420]	mitochondrion[0.141]	nucleus[0.085]	plasmamembrane[0.148]
P09958
	[TestLabels]:	golgiapparatus	plasmamembrane
	[PredictedLabels]:	endoplasmicreticulum[0.101]	extracell[0.149]	golgiapparatus[0.121]	plasmamembrane[0.449]
O00453
	[TestLabels]:	cytoplasm	golgiapparatus
	[PredictedLabels]:	endoplasmicreticulum[0.183]	golgiapparatus[0.691]
O00425
	[TestLabels]:	cytoplasm	nucleus
	[PredictedLabels]:	nucleus[0.957]
Q9UJT1
	[TestLabels]:	cytoplasm	nucleus
	[PredictedLabels]:	cytoskeleton[0.103]	nucleus[0.807]
Q9NQL2
	[TestLabels]:	cytoplasm	nucleus
	[PredictedLabels]:	lysosome[0.867]
Q16478
	[TestLabels]:	plasmamembrane	synapse
	[PredictedLabels]:	cytoplasm[0.087]	nucleus[0.258]	plasmamembrane[0.216]
P29728
	[TestLabels]:	endoplasmicreticulum	microsome	mitochondrion	nucleus
	[PredictedLabels]:	cytoplasm[0.130]	microsome[0.494]	nucleus[0.156]
Q00987
	[TestLabels]:	cytoplasm	nucleus
	[PredictedLabels]:	nucleus[0.954]
Q969F2
	[TestLabels]:	cytoplasm	plasmamembrane
	[PredictedLabels]:	plasmamembrane[0.837]
O75935
	[TestLabels]:	centrosome	cytoplasm
	[PredictedLabels]:	golgiapparatus[0.094]	nucleus[0.602]	plasmamembrane[0.093] 
