# Supplementary material for: Multi-Label Multi-Kernel Transfer Learning for Human Protein Subcellular Localization
Source: PLoS One. 2012 Jun 13;7(6):e37716. doi: 10.1371/journal.pone.0037716 (PMC3374840; doi:10.1371/journal.pone.0037716)
Supplement: File N S3 — Full list of non perfect label match proteins in the pessimistic case. The file format dittos. (DOC) [file pone.0037716.s006.doc]

Q9ULZ0
	[TestLabels]:	cytoplasm	nucleus
	[PredictedLabels]:	extracell[0.082]	plasmamembrane[0.760]
Q9H422
	[TestLabels]:	cytoplasm	nucleus
	[PredictedLabels]:	nucleus[0.972]
Q15631
	[TestLabels]:	cytoplasm	nucleus
	[PredictedLabels]:	nucleus[0.944]
Q9H5N1
	[TestLabels]:	cytoplasm	endosome
	[PredictedLabels]:	endosome[0.951]
P25685
	[TestLabels]:	cytoplasm	nucleus
	[PredictedLabels]:	nucleus[0.986]
Q9NX74
	[TestLabels]:	cytoplasm	endoplasmicreticulum
	[PredictedLabels]:	cytoplasm[0.271]	endoplasmicreticulum[0.273]	mitochondrion[0.247]
Q6UX06
	[TestLabels]:	extracell	mitochondrion	nucleus
	[PredictedLabels]:	extracell[0.955]
Q96HS1
	[TestLabels]:	cytoplasm	nucleus
	[PredictedLabels]:	mitochondrion[0.855]
P48634
	[TestLabels]:	cytoplasm	nucleus
	[PredictedLabels]:	nucleus[0.939]
Q9H400
	[TestLabels]:	plasmamembrane	synapse
	[PredictedLabels]:	nucleus[0.071]	plasmamembrane[0.710]
O43236
	[TestLabels]:	cytoplasm	nucleus
	[PredictedLabels]:	cytoskeleton[0.340]	mitochondrion[0.112]	nucleus[0.261]
O43264
	[TestLabels]:	cytoplasm	endoplasmicreticulum
	[PredictedLabels]:	nucleus[0.653]	plasmamembrane[0.072]
Q6IA86
	[TestLabels]:	cytoplasm	nucleus
	[PredictedLabels]:	golgiapparatus[0.182]	nucleus[0.630]
O00443
	[TestLabels]:	cytoplasm	golgiapparatus	plasmamembrane
	[PredictedLabels]:	endoplasmicreticulum[0.092]	golgiapparatus[0.098]	microsome[0.409]	plasmamembrane[0.127]
Q9HB71
	[TestLabels]:	cytoplasm	nucleus
	[PredictedLabels]:	nucleus[0.965]
Q9NS23
	[TestLabels]:	centrosome	cytoskeleton
	[PredictedLabels]:	cytoplasm[0.380]	nucleus[0.434]
Q16790
	[TestLabels]:	nucleus	plasmamembrane
	[PredictedLabels]:	plasmamembrane[0.656]
Q8WVQ1
	[TestLabels]:	endoplasmicreticulum	extracell	golgiapparatus
	[PredictedLabels]:	endoplasmicreticulum[0.423]	golgiapparatus[0.490]
O43157
	[TestLabels]:	extracell	plasmamembrane
	[PredictedLabels]:	cytoplasm[0.281]	extracell[0.084]	golgiapparatus[0.101]	plasmamembrane[0.341]
Q99459
	[TestLabels]:	cytoplasm	nucleus
	[PredictedLabels]:	nucleus[0.964]
P52758
	[TestLabels]:	cytoplasm	nucleus
	[PredictedLabels]:	cytoplasm[0.119]	mitochondrion[0.255]	nucleus[0.408]
Q9UJZ1
	[TestLabels]:	cytoplasm	cytoskeleton
	[PredictedLabels]:	cytoplasm[0.359]	cytoskeleton[0.158]	mitochondrion[0.245]	nucleus[0.083]
Q86YR5
	[TestLabels]:	endoplasmicreticulum	golgiapparatus
	[PredictedLabels]:	cytoplasm[0.136]	endoplasmicreticulum[0.202]	golgiapparatus[0.421]	plasmamembrane[0.106]
Q9BW27
	[TestLabels]:	cytoplasm	nucleus
	[PredictedLabels]:	cytoskeleton[0.073]	nucleus[0.617]	plasmamembrane[0.084]
Q9BPX3
	[TestLabels]:	cytoplasm	nucleus
	[PredictedLabels]:	nucleus[0.945]
Q6DN90
	[TestLabels]:	cytoplasm	nucleus
	[PredictedLabels]:	nucleus[0.767]
Q969L2
	[TestLabels]:	cytoskeleton	plasmamembrane
	[PredictedLabels]:	plasmamembrane[0.881]
Q05329
	[TestLabels]:	golgiapparatus	plasmamembrane	synapse
	[PredictedLabels]:	endoplasmicreticulum[0.070]	golgiapparatus[0.131]	nucleus[0.100]	plasmamembrane[0.401]
Q99523
	[TestLabels]:	endoplasmicreticulum	lysosome	nucleus
	[PredictedLabels]:	cytoplasm[0.203]	extracell[0.166]	lysosome[0.098]	nucleus[0.149]	plasmamembrane[0.130]
Q07954
	[TestLabels]:	cytoplasm	nucleus	plasmamembrane
	[PredictedLabels]:	cytoplasm[0.075]	extracell[0.110]	nucleus[0.154]	plasmamembrane[0.380]
O15150
	[TestLabels]:	cytoplasm	extracell	nucleus
	[PredictedLabels]:	cytoplasm[0.249]	nucleus[0.640]
Q99933
	[TestLabels]:	cytoplasm	nucleus
	[PredictedLabels]:	mitochondrion[0.100]	nucleus[0.830]
Q96CS2
	[TestLabels]:	cytoplasm	cytoskeleton
	[PredictedLabels]:	cytoplasm[0.380]	cytoskeleton[0.140]	nucleus[0.377]
P43681
	[TestLabels]:	plasmamembrane	synapse
	[PredictedLabels]:	mitochondrion[0.602]	plasmamembrane[0.121]
Q9Y224
	[TestLabels]:	centrosome	nucleus
	[PredictedLabels]:	nucleus[0.934]
Q7Z460
	[TestLabels]:	centrosome	cytoskeleton
	[PredictedLabels]:	cytoplasm[0.226]	golgiapparatus[0.131]	nucleus[0.307]	plasmamembrane[0.076]
Q93084
	[TestLabels]:	endoplasmicreticulum	nucleus
	[PredictedLabels]:	endoplasmicreticulum[0.404]	golgiapparatus[0.076]	nucleus[0.309]	plasmamembrane[0.074]
Q8NG50
	[TestLabels]:	cytoplasm	nucleus
	[PredictedLabels]:	nucleus[0.942]
Q9BQ95
	[TestLabels]:	cytoplasm	mitochondrion	nucleus
	[PredictedLabels]:	mitochondrion[0.419]	nucleus[0.543]
Q99996
	[TestLabels]:	centrosome	cytoplasm	golgiapparatus
	[PredictedLabels]:	cytoskeleton[0.075]	golgiapparatus[0.211]	nucleus[0.571]
Q9H2D6
	[TestLabels]:	cytoplasm	nucleus
	[PredictedLabels]:	cytoskeleton[0.164]	nucleus[0.826]
Q9HD42
	[TestLabels]:	cytoplasm	nucleus
	[PredictedLabels]:	nucleus[0.666]
Q86VQ0
	[TestLabels]:	centrosome	cytoskeleton
	[PredictedLabels]:	cytoplasm[0.378]	nucleus[0.371]
Q9Y3M2
	[TestLabels]:	golgiapparatus	nucleus
	[PredictedLabels]:	cytoplasm[0.183]	golgiapparatus[0.235]	nucleus[0.344]
O95278
	[TestLabels]:	cytoplasm	endoplasmicreticulum	nucleus	plasmamembrane
	[PredictedLabels]:	cytoplasm[0.188]	endoplasmicreticulum[0.434]	nucleus[0.209]
Q9Y2L1
	[TestLabels]:	cytoplasm	nucleus
	[PredictedLabels]:	nucleus[0.866]
Q9NQE9
	[TestLabels]:	cytoplasm	nucleus
	[PredictedLabels]:	mitochondrion[0.541]	nucleus[0.375]
Q8WXG1
	[TestLabels]:	endoplasmicreticulum	golgiapparatus
	[PredictedLabels]:	endoplasmicreticulum[0.748]
Q9Y266
	[TestLabels]:	cytoplasm	nucleus
	[PredictedLabels]:	cytoskeleton[0.156]	nucleus[0.816]
Q8TDR2
	[TestLabels]:	cytoplasm	nucleus
	[PredictedLabels]:	nucleus[0.974]
Q9H503
	[TestLabels]:	cytoplasm	nucleus
	[PredictedLabels]:	nucleus[0.973]
Q6I9Y2
	[TestLabels]:	cytoplasm	nucleus
	[PredictedLabels]:	nucleus[0.895]
P40121
	[TestLabels]:	cytoplasm	nucleus
	[PredictedLabels]:	extracell[0.110]	nucleus[0.653]
Q96JC1
	[TestLabels]:	cytoplasm	lysosome
	[PredictedLabels]:	endosome[0.123]	lysosome[0.714]
P21549
	[TestLabels]:	mitochondrion	peroxisome
	[PredictedLabels]:	peroxisome[0.906]
Q9H3U1
	[TestLabels]:	cytoplasm	nucleus
	[PredictedLabels]:	nucleus[0.931]
Q9BVA0
	[TestLabels]:	centrosome	cytoskeleton
	[PredictedLabels]:	cytoskeleton[0.198]	extracell[0.079]	golgiapparatus[0.092]	nucleus[0.468]
Q01780
	[TestLabels]:	cytoplasm	nucleus
	[PredictedLabels]:	nucleus[0.869]
Q9H2G9
	[TestLabels]:	cytoplasm	golgiapparatus
	[PredictedLabels]:	golgiapparatus[0.267]	nucleus[0.540]
O14492
	[TestLabels]:	cytoplasm	plasmamembrane
	[PredictedLabels]:	cytoplasm[0.479]	extracell[0.087]	nucleus[0.137]	plasmamembrane[0.078]
Q15398
	[TestLabels]:	cytoplasm	nucleus
	[PredictedLabels]:	nucleus[0.902]
O95425
	[TestLabels]:	cytoskeleton	plasmamembrane
	[PredictedLabels]:	cytoplasm[0.221]	cytoskeleton[0.206]	nucleus[0.146]	plasmamembrane[0.288]
Q9Y3Q3
	[TestLabels]:	endoplasmicreticulum	golgiapparatus
	[PredictedLabels]:	endoplasmicreticulum[0.243]	golgiapparatus[0.470]	plasmamembrane[0.147]
O15078
	[TestLabels]:	centrosome	nucleus
	[PredictedLabels]:	cytoplasm[0.434]	cytoskeleton[0.073]	nucleus[0.296]
Q96GN5
	[TestLabels]:	cytoplasm	nucleus
	[PredictedLabels]:	nucleus[0.984]
Q13316
	[TestLabels]:	cytoplasm	extracell
	[PredictedLabels]:	cytoplasm[0.125]	extracell[0.666]	nucleus[0.106]
Q86TG7
	[TestLabels]:	cytoplasm	nucleus
	[PredictedLabels]:	nucleus[0.928]
O14893
	[TestLabels]:	cytoplasm	nucleus
	[PredictedLabels]:	nucleus[0.908]
Q9H869
	[TestLabels]:	cytoplasm	nucleus
	[PredictedLabels]:	nucleus[0.980]
O95149
	[TestLabels]:	cytoplasm	nucleus
	[PredictedLabels]:	nucleus[0.869]
P14635
	[TestLabels]:	centrosome	cytoplasm
	[PredictedLabels]:	cytoplasm[0.308]	nucleus[0.671]
Q5VYK3
	[TestLabels]:	centrosome	endosome	endoplasmicreticulum	nucleus
	[PredictedLabels]:	cytoskeleton[0.105]	golgiapparatus[0.102]	mitochondrion[0.119]	nucleus[0.249]	plasmamembrane[0.172]
P13987
	[TestLabels]:	extracell	plasmamembrane
	[PredictedLabels]:	plasmamembrane[0.749]
P20618
	[TestLabels]:	cytoplasm	nucleus
	[PredictedLabels]:	cytoplasm[0.142]	nucleus[0.608]	plasmamembrane[0.098]
Q96TC7
	[TestLabels]:	cytoplasm	mitochondrion	nucleus
	[PredictedLabels]:	cytoplasm[0.217]	cytoskeleton[0.102]	mitochondrion[0.268]	nucleus[0.157]
Q06265
	[TestLabels]:	cytoplasm	nucleus
	[PredictedLabels]:	nucleus[0.960]
Q9Y6K0
	[TestLabels]:	endoplasmicreticulum	nucleus
	[PredictedLabels]:	endoplasmicreticulum[0.636]	golgiapparatus[0.092]	nucleus[0.172]
Q9GZU1
	[TestLabels]:	lysosome	plasmamembrane
	[PredictedLabels]:	lysosome[0.875]
O95070
	[TestLabels]:	endoplasmicreticulum	golgiapparatus
	[PredictedLabels]:	cytoplasm[0.107]	endoplasmicreticulum[0.429]	golgiapparatus[0.269]
O14960
	[TestLabels]:	cytoplasm	extracell
	[PredictedLabels]:	extracell[0.949]
Q9Y4R8
	[TestLabels]:	cytoplasm	nucleus
	[PredictedLabels]:	nucleus[0.806]
P51843
	[TestLabels]:	cytoplasm	nucleus
	[PredictedLabels]:	nucleus[0.779]	plasmamembrane[0.070]
P34913
	[TestLabels]:	cytoplasm	peroxisome
	[PredictedLabels]:	cytoplasm[0.364]	extracell[0.090]	golgiapparatus[0.103]	nucleus[0.127]	peroxisome[0.095]
Q9Y282
	[TestLabels]:	endoplasmicreticulum	golgiapparatus
	[PredictedLabels]:	endoplasmicreticulum[0.807]
Q86VP3
	[TestLabels]:	endoplasmicreticulum	mitochondrion
	[PredictedLabels]:	endoplasmicreticulum[0.357]	mitochondrion[0.449]	nucleus[0.096]
Q93052
	[TestLabels]:	extracell	plasmamembrane
	[PredictedLabels]:	nucleus[0.803]	plasmamembrane[0.113]
Q8IWX8
	[TestLabels]:	cytoplasm	endoplasmicreticulum
	[PredictedLabels]:	cytoplasm[0.210]	endoplasmicreticulum[0.493]	nucleus[0.094]
O14512
	[TestLabels]:	cytoplasm	plasmamembrane
	[PredictedLabels]:	nucleus[0.403]	plasmamembrane[0.505]
Q9UBW8
	[TestLabels]:	cytoplasm	nucleus
	[PredictedLabels]:	nucleus[0.945]
O15304
	[TestLabels]:	cytoplasm	nucleus
	[PredictedLabels]:	cytoplasm[0.331]	mitochondrion[0.145]	nucleus[0.393]
O75365
	[TestLabels]:	endosome	plasmamembrane
	[PredictedLabels]:	endosome[0.331]	endoplasmicreticulum[0.108]	golgiapparatus[0.095]	plasmamembrane[0.255]
Q49MI3
	[TestLabels]:	cytoplasm	nucleus
	[PredictedLabels]:	cytoplasm[0.254]	mitochondrion[0.540]	nucleus[0.116]
P35869
	[TestLabels]:	cytoplasm	nucleus
	[PredictedLabels]:	extracell[0.092]	nucleus[0.832]
P42226
	[TestLabels]:	cytoplasm	nucleus
	[PredictedLabels]:	nucleus[0.905]
O60437
	[TestLabels]:	mitochondrion	nucleus
	[PredictedLabels]:	cytoskeleton[0.159]	nucleus[0.502]	plasmamembrane[0.201]
Q86VS8
	[TestLabels]:	cytoskeleton	golgiapparatus
	[PredictedLabels]:	cytoskeleton[0.221]	golgiapparatus[0.201]	nucleus[0.241]	plasmamembrane[0.113]
Q96D46
	[TestLabels]:	cytoplasm	nucleus
	[PredictedLabels]:	nucleus[0.955]
Q12968
	[TestLabels]:	cytoplasm	nucleus
	[PredictedLabels]:	nucleus[0.964]
O75925
	[TestLabels]:	cytoskeleton	nucleus
	[PredictedLabels]:	nucleus[0.966]
O95866
	[TestLabels]:	endoplasmicreticulum	golgiapparatus	plasmamembrane
	[PredictedLabels]:	extracell[0.145]	plasmamembrane[0.753]
Q8NFM7
	[TestLabels]:	golgiapparatus	plasmamembrane
	[PredictedLabels]:	endoplasmicreticulum[0.119]	extracell[0.137]	golgiapparatus[0.230]	plasmamembrane[0.462]
P51854
	[TestLabels]:	cytoplasm	nucleus
	[PredictedLabels]:	nucleus[0.840]
Q9H4X1
	[TestLabels]:	centrosome	cytoplasm	nucleus
	[PredictedLabels]:	nucleus[0.941]
Q9NY59
	[TestLabels]:	golgiapparatus	plasmamembrane
	[PredictedLabels]:	endoplasmicreticulum[0.149]	golgiapparatus[0.733]
Q68CZ1
	[TestLabels]:	centrosome	cytoplasm
	[PredictedLabels]:	cytoplasm[0.226]	nucleus[0.441]	plasmamembrane[0.095]
Q8IUG5
	[TestLabels]:	cytoplasm	nucleus
	[PredictedLabels]:	cytoskeleton[0.605]	nucleus[0.154]
Q9H8T0
	[TestLabels]:	cytoplasm	plasmamembrane
	[PredictedLabels]:	cytoplasm[0.505]	nucleus[0.131]	plasmamembrane[0.176]
O00628
	[TestLabels]:	cytoplasm	peroxisome
	[PredictedLabels]:	cytoplasm[0.352]	nucleus[0.077]	peroxisome[0.444]
P11279
	[TestLabels]:	lysosome	plasmamembrane
	[PredictedLabels]:	cytoplasm[0.081]	cytoskeleton[0.072]	extracell[0.071]	golgiapparatus[0.079]	lysosome[0.072]	nucleus[0.182]	plasmamembrane[0.281]
Q13224
	[TestLabels]:	plasmamembrane	synapse
	[PredictedLabels]:	cytoplasm[0.181]	extracell[0.084]	golgiapparatus[0.073]	nucleus[0.228]	plasmamembrane[0.148]
P04637
	[TestLabels]:	cytoplasm	endoplasmicreticulum
	[PredictedLabels]:	cytoplasm[0.156]	mitochondrion[0.102]	nucleus[0.630]
Q9Y2Y0
	[TestLabels]:	centrosome	cytoplasm	mitochondrion
	[PredictedLabels]:	mitochondrion[0.139]	nucleus[0.646]
Q9P0J0
	[TestLabels]:	mitochondrion	nucleus
	[PredictedLabels]:	cytoplasm[0.175]	mitochondrion[0.313]	nucleus[0.196]	plasmamembrane[0.083]
Q9NZ20
	[TestLabels]:	extracell	plasmamembrane
	[PredictedLabels]:	cytoskeleton[0.222]	extracell[0.187]	plasmamembrane[0.403]
Q9BXJ9
	[TestLabels]:	cytoplasm	cytoskeleton
	[PredictedLabels]:	nucleus[0.927]
O00299
	[TestLabels]:	cytoplasm	nucleus	plasmamembrane
	[PredictedLabels]:	endoplasmicreticulum[0.070]	extracell[0.083]	nucleus[0.357]	plasmamembrane[0.302]
Q9HC16
	[TestLabels]:	cytoplasm	nucleus
	[PredictedLabels]:	nucleus[0.845]	plasmamembrane[0.071]
Q5DID0
	[TestLabels]:	cytoplasm	plasmamembrane
	[PredictedLabels]:	extracell[0.249]	nucleus[0.127]	plasmamembrane[0.346]
Q9UNH5
	[TestLabels]:	centrosome	nucleus
	[PredictedLabels]:	nucleus[0.925]
Q5XXA6
	[TestLabels]:	cytoplasm	plasmamembrane
	[PredictedLabels]:	extracell[0.075]	plasmamembrane[0.692]
P46777
	[TestLabels]:	cytoplasm	nucleus
	[PredictedLabels]:	nucleus[0.887]
Q13618
	[TestLabels]:	golgiapparatus	nucleus
	[PredictedLabels]:	cytoplasm[0.192]	golgiapparatus[0.141]	nucleus[0.447]
Q9BY12
	[TestLabels]:	endoplasmicreticulum	nucleus
	[PredictedLabels]:	cytoplasm[0.612]	nucleus[0.332]
Q6NUQ1
	[TestLabels]:	cytoplasm	endoplasmicreticulum
	[PredictedLabels]:	endoplasmicreticulum[0.807]	golgiapparatus[0.076]
P10415
	[TestLabels]:	endoplasmicreticulum	mitochondrion	nucleus
	[PredictedLabels]:	cytoplasm[0.140]	endoplasmicreticulum[0.237]	mitochondrion[0.236]	nucleus[0.264]
Q8N1N5
	[TestLabels]:	cytoplasm	nucleus
	[PredictedLabels]:	extracell[0.843]
P40855
	[TestLabels]:	cytoplasm	peroxisome
	[PredictedLabels]:	nucleus[0.092]	peroxisome[0.658]
O00165
	[TestLabels]:	endoplasmicreticulum	mitochondrion	nucleus
	[PredictedLabels]:	cytoskeleton[0.086]	endoplasmicreticulum[0.092]	golgiapparatus[0.071]	mitochondrion[0.088]	nucleus[0.303]	plasmamembrane[0.247]
Q6AZY7
	[TestLabels]:	endoplasmicreticulum	golgiapparatus
	[PredictedLabels]:	cytoskeleton[0.116]	endoplasmicreticulum[0.273]	golgiapparatus[0.456]
P51149
	[TestLabels]:	endosome	lysosome
	[PredictedLabels]:	cytoplasm[0.271]	golgiapparatus[0.070]	lysosome[0.204]	nucleus[0.113]	plasmamembrane[0.082]
O95571
	[TestLabels]:	cytoplasm	nucleus
	[PredictedLabels]:	cytoplasm[0.212]	mitochondrion[0.510]	nucleus[0.146]
O95831
	[TestLabels]:	mitochondrion	nucleus
	[PredictedLabels]:	cytoplasm[0.090]	golgiapparatus[0.105]	mitochondrion[0.165]	nucleus[0.381]
Q9HD47
	[TestLabels]:	cytoplasm	nucleus
	[PredictedLabels]:	nucleus[0.944]
O95476
	[TestLabels]:	endoplasmicreticulum	nucleus
	[PredictedLabels]:	endoplasmicreticulum[0.799]
Q9UHB9
	[TestLabels]:	cytoplasm	nucleus
	[PredictedLabels]:	cytoplasm[0.461]	mitochondrion[0.079]	nucleus[0.371]
O00562
	[TestLabels]:	cytoplasm	endoplasmicreticulum	golgiapparatus
	[PredictedLabels]:	endoplasmicreticulum[0.276]	golgiapparatus[0.171]	lysosome[0.072]	nucleus[0.125]	plasmamembrane[0.129]
Q5VT06
	[TestLabels]:	centrosome	nucleus
	[PredictedLabels]:	cytoskeleton[0.702]	plasmamembrane[0.104]
Q86WA9
	[TestLabels]:	endoplasmicreticulum	golgiapparatus	plasmamembrane
	[PredictedLabels]:	endoplasmicreticulum[0.140]	lysosome[0.691]
Q14674
	[TestLabels]:	cytoplasm	nucleus
	[PredictedLabels]:	nucleus[0.925]
Q9H8M9
	[TestLabels]:	endoplasmicreticulum	lysosome
	[PredictedLabels]:	endoplasmicreticulum[0.247]	lysosome[0.237]	plasmamembrane[0.204]
Q8WWK9
	[TestLabels]:	centrosome	cytoplasm
	[PredictedLabels]:	cytoplasm[0.596]	cytoskeleton[0.087]	nucleus[0.172]
Q92985
	[TestLabels]:	cytoplasm	nucleus
	[PredictedLabels]:	nucleus[0.974]
Q86XR7
	[TestLabels]:	cytoplasm	golgiapparatus	plasmamembrane
	[PredictedLabels]:	golgiapparatus[0.268]	plasmamembrane[0.541]
Q99519
	[TestLabels]:	lysosome	plasmamembrane
	[PredictedLabels]:	extracell[0.095]	lysosome[0.595]	plasmamembrane[0.156]
O14495
	[TestLabels]:	golgiapparatus	plasmamembrane
	[PredictedLabels]:	endoplasmicreticulum[0.852]
P12272
	[TestLabels]:	cytoplasm	extracell	nucleus
	[PredictedLabels]:	cytoplasm[0.101]	extracell[0.751]
P29122
	[TestLabels]:	endoplasmicreticulum	extracell
	[PredictedLabels]:	extracell[0.161]	golgiapparatus[0.381]	mitochondrion[0.108]	nucleus[0.084]	plasmamembrane[0.126]
Q8IZH2
	[TestLabels]:	cytoplasm	plasmamembrane
	[PredictedLabels]:	cytoplasm[0.265]	extracell[0.090]	golgiapparatus[0.126]	nucleus[0.188]	plasmamembrane[0.164]
O00410
	[TestLabels]:	cytoplasm	nucleus
	[PredictedLabels]:	nucleus[0.950]
P36406
	[TestLabels]:	golgiapparatus	lysosome
	[PredictedLabels]:	cytoplasm[0.239]	endoplasmicreticulum[0.078]	golgiapparatus[0.166]	lysosome[0.141]	nucleus[0.148]	plasmamembrane[0.073]
P29474
	[TestLabels]:	cytoskeleton	golgiapparatus	plasmamembrane
	[PredictedLabels]:	cytoskeleton[0.083]	golgiapparatus[0.190]	nucleus[0.201]	plasmamembrane[0.380]
P28290
	[TestLabels]:	cytoplasm	extracell
	[PredictedLabels]:	nucleus[0.629]	plasmamembrane[0.118]
Q53GL7
	[TestLabels]:	cytoplasm	nucleus
	[PredictedLabels]:	nucleus[0.911]
Q96RU3
	[TestLabels]:	cytoplasm	lysosome
	[PredictedLabels]:	cytoplasm[0.262]	cytoskeleton[0.109]	nucleus[0.160]	plasmamembrane[0.252]
P42704
	[TestLabels]:	mitochondrion	nucleus
	[PredictedLabels]:	cytoplasm[0.158]	mitochondrion[0.171]	nucleus[0.374]
P23435
	[TestLabels]:	extracell	synapse
	[PredictedLabels]:	extracell[0.183]	mitochondrion[0.071]	nucleus[0.101]	plasmamembrane[0.184]	synapse[0.233]
Q9NW38
	[TestLabels]:	cytoplasm	nucleus
	[PredictedLabels]:	nucleus[0.849]
Q9NS73
	[TestLabels]:	cytoplasm	nucleus
	[PredictedLabels]:	nucleus[0.940]
Q9NRJ1
	[TestLabels]:	cytoplasm	microsome
	[PredictedLabels]:	nucleus[0.846]
Q9NQW1
	[TestLabels]:	cytoplasm	endoplasmicreticulum
	[PredictedLabels]:	cytoplasm[0.173]	endoplasmicreticulum[0.454]	golgiapparatus[0.099]	nucleus[0.099]
Q96IF1
	[TestLabels]:	centrosome	cytoskeleton
	[PredictedLabels]:	cytoplasm[0.171]	cytoskeleton[0.113]	nucleus[0.226]	plasmamembrane[0.224]
Q8WXI7
	[TestLabels]:	extracell	plasmamembrane
	[PredictedLabels]:	extracell[0.331]	nucleus[0.104]	plasmamembrane[0.501]
Q9UN88
	[TestLabels]:	plasmamembrane	synapse
	[PredictedLabels]:	cytoplasm[0.162]	plasmamembrane[0.492]	synapse[0.103]
Q6ZVD7
	[TestLabels]:	cytoplasm	nucleus
	[PredictedLabels]:	nucleus[0.880]
P32189
	[TestLabels]:	cytoplasm	mitochondrion
	[PredictedLabels]:	mitochondrion[0.988]
Q8IUQ4
	[TestLabels]:	cytoplasm	nucleus
	[PredictedLabels]:	golgiapparatus[0.071]	nucleus[0.566]	plasmamembrane[0.108]
Q6GPH4
	[TestLabels]:	cytoplasm	mitochondrion
	[PredictedLabels]:	mitochondrion[0.226]	nucleus[0.690]
O15287
	[TestLabels]:	cytoplasm	nucleus
	[PredictedLabels]:	mitochondrion[0.530]	nucleus[0.277]
O14672
	[TestLabels]:	golgiapparatus	plasmamembrane
	[PredictedLabels]:	cytoplasm[0.159]	endoplasmicreticulum[0.090]	golgiapparatus[0.156]	nucleus[0.107]	plasmamembrane[0.315]
O43933
	[TestLabels]:	cytoplasm	peroxisome
	[PredictedLabels]:	endoplasmicreticulum[0.073]	mitochondrion[0.159]	nucleus[0.261]	peroxisome[0.166]	plasmamembrane[0.082]
Q9BZC1
	[TestLabels]:	cytoplasm	nucleus
	[PredictedLabels]:	nucleus[0.961]
Q9UKA4
	[TestLabels]:	centrosome	cytoplasm
	[PredictedLabels]:	extracell[0.079]	nucleus[0.074]	peroxisome[0.610]
Q96LC7
	[TestLabels]:	extracell	plasmamembrane
	[PredictedLabels]:	plasmamembrane[0.726]
Q8TEU7
	[TestLabels]:	cytoplasm	plasmamembrane
	[PredictedLabels]:	plasmamembrane[0.795]
Q99547
	[TestLabels]:	cytoplasm	nucleus
	[PredictedLabels]:	nucleus[0.967]
P23276
	[TestLabels]:	cytoskeleton	plasmamembrane
	[PredictedLabels]:	plasmamembrane[0.849]
P35222
	[TestLabels]:	cytoplasm	nucleus
	[PredictedLabels]:	cytoplasm[0.184]	extracell[0.088]	nucleus[0.265]	plasmamembrane[0.113]
Q03426
	[TestLabels]:	cytoplasm	peroxisome
	[PredictedLabels]:	peroxisome[0.890]
Q5SW79
	[TestLabels]:	centrosome	cytoskeleton
	[PredictedLabels]:	cytoskeleton[0.691]	nucleus[0.084]	plasmamembrane[0.078]
Q9NQT5
	[TestLabels]:	cytoplasm	nucleus
	[PredictedLabels]:	nucleus[0.875]
Q8TCU4
	[TestLabels]:	centrosome	cytoplasm
	[PredictedLabels]:	cytoplasm[0.389]	cytoskeleton[0.233]	nucleus[0.236]
Q9NY26
	[TestLabels]:	endoplasmicreticulum	plasmamembrane
	[PredictedLabels]:	plasmamembrane[0.877]
Q13586
	[TestLabels]:	endoplasmicreticulum	plasmamembrane
	[PredictedLabels]:	cytoplasm[0.261]	cytoskeleton[0.090]	endoplasmicreticulum[0.142]	nucleus[0.120]	plasmamembrane[0.193]
Q9NPJ8
	[TestLabels]:	cytoplasm	nucleus
	[PredictedLabels]:	nucleus[0.966]
Q92905
	[TestLabels]:	cytoplasm	nucleus
	[PredictedLabels]:	cytoskeleton[0.122]	nucleus[0.725]
Q15643
	[TestLabels]:	centrosome	golgiapparatus
	[PredictedLabels]:	endosome[0.123]	endoplasmicreticulum[0.103]	golgiapparatus[0.637]
Q9BVW5
	[TestLabels]:	cytoplasm	nucleus
	[PredictedLabels]:	nucleus[0.955]
Q14145
	[TestLabels]:	cytoplasm	nucleus
	[PredictedLabels]:	cytoplasm[0.488]	endoplasmicreticulum[0.118]	nucleus[0.273]
Q9UKK3
	[TestLabels]:	cytoplasm	nucleus
	[PredictedLabels]:	nucleus[0.846]
Q13515
	[TestLabels]:	cytoplasm	cytoskeleton
	[PredictedLabels]:	cytoplasm[0.443]	cytoskeleton[0.287]	nucleus[0.099]
P22059
	[TestLabels]:	cytoplasm	golgiapparatus
	[PredictedLabels]:	cytoplasm[0.169]	endoplasmicreticulum[0.086]	golgiapparatus[0.642]
O75354
	[TestLabels]:	extracell	golgiapparatus
	[PredictedLabels]:	cytoplasm[0.075]	endoplasmicreticulum[0.110]	extracell[0.202]	golgiapparatus[0.266]	plasmamembrane[0.230]
O75952
	[TestLabels]:	cytoplasm	nucleus
	[PredictedLabels]:	cytoskeleton[0.494]	golgiapparatus[0.108]	nucleus[0.091]	plasmamembrane[0.101]
Q9GZM5
	[TestLabels]:	cytoplasm	plasmamembrane
	[PredictedLabels]:	cytoplasm[0.338]	nucleus[0.118]	plasmamembrane[0.343]
Q8N6H7
	[TestLabels]:	endoplasmicreticulum	golgiapparatus
	[PredictedLabels]:	cytoplasm[0.126]	golgiapparatus[0.742]
O60238
	[TestLabels]:	endoplasmicreticulum	mitochondrion
	[PredictedLabels]:	cytoplasm[0.091]	endoplasmicreticulum[0.121]	mitochondrion[0.206]	nucleus[0.413]
O75899
	[TestLabels]:	plasmamembrane	synapse
	[PredictedLabels]:	cytoplasm[0.151]	plasmamembrane[0.581]	synapse[0.124]
P36956
	[TestLabels]:	endoplasmicreticulum	golgiapparatus
	[PredictedLabels]:	endoplasmicreticulum[0.205]	golgiapparatus[0.512]	nucleus[0.112]
Q504Q3
	[TestLabels]:	cytoplasm	nucleus
	[PredictedLabels]:	nucleus[0.964]
Q96PN6
	[TestLabels]:	cytoplasm	nucleus
	[PredictedLabels]:	cytoskeleton[0.265]	nucleus[0.085]	plasmamembrane[0.490]
Q9H814
	[TestLabels]:	cytoplasm	nucleus
	[PredictedLabels]:	nucleus[0.929]
Q9Y697
	[TestLabels]:	cytoplasm	mitochondrion
	[PredictedLabels]:	cytoplasm[0.159]	mitochondrion[0.672]	nucleus[0.123]
Q15154
	[TestLabels]:	centrosome	cytoplasm
	[PredictedLabels]:	centrosome[0.104]	cytoplasm[0.444]	cytoskeleton[0.169]	nucleus[0.129]
Q9H089
	[TestLabels]:	cytoplasm	endoplasmicreticulum
	[PredictedLabels]:	cytoplasm[0.174]	endoplasmicreticulum[0.457]	nucleus[0.299]
P60900
	[TestLabels]:	cytoplasm	nucleus
	[PredictedLabels]:	cytoplasm[0.328]	mitochondrion[0.088]	nucleus[0.257]	plasmamembrane[0.080]
Q7RTN6
	[TestLabels]:	cytoplasm	nucleus
	[PredictedLabels]:	nucleus[0.956]
P25786
	[TestLabels]:	cytoplasm	nucleus
	[PredictedLabels]:	nucleus[0.874]
P15291
	[TestLabels]:	extracell	golgiapparatus	plasmamembrane
	[PredictedLabels]:	extracell[0.229]	golgiapparatus[0.084]	nucleus[0.201]	plasmamembrane[0.239]
Q86YF9
	[TestLabels]:	cytoplasm	nucleus
	[PredictedLabels]:	cytoplasm[0.344]	nucleus[0.454]	plasmamembrane[0.118]
Q6NZI2
	[TestLabels]:	microsome	mitochondrion	plasmamembrane
	[PredictedLabels]:	endoplasmicreticulum[0.128]	mitochondrion[0.159]	nucleus[0.415]	plasmamembrane[0.139]
Q9GZY0
	[TestLabels]:	cytoplasm	nucleus
	[PredictedLabels]:	nucleus[0.767]
P49720
	[TestLabels]:	cytoplasm	nucleus
	[PredictedLabels]:	nucleus[0.935]
Q9Y6K9
	[TestLabels]:	cytoplasm	nucleus
	[PredictedLabels]:	cytoplasm[0.374]	nucleus[0.439]	plasmamembrane[0.070]
Q9NZU7
	[TestLabels]:	cytoskeleton	plasmamembrane
	[PredictedLabels]:	cytoplasm[0.406]	cytoskeleton[0.089]	extracell[0.105]	nucleus[0.230]	plasmamembrane[0.080]
P56537
	[TestLabels]:	cytoplasm	nucleus
	[PredictedLabels]:	nucleus[0.975]
O75312
	[TestLabels]:	cytoplasm	nucleus
	[PredictedLabels]:	cytoplasm[0.158]	nucleus[0.717]	plasmamembrane[0.077]
P29373
	[TestLabels]:	cytoplasm	nucleus
	[PredictedLabels]:	nucleus[0.931]
Q9UJW0
	[TestLabels]:	centrosome	cytoplasm	nucleus
	[PredictedLabels]:	cytoplasm[0.496]	cytoskeleton[0.321]	nucleus[0.102]
O95479
	[TestLabels]:	endoplasmicreticulum	microsome
	[PredictedLabels]:	endoplasmicreticulum[0.456]	extracell[0.126]	microsome[0.130]	nucleus[0.106]
Q96F07
	[TestLabels]:	cytoplasm	nucleus	synapse
	[PredictedLabels]:	cytoplasm[0.073]	nucleus[0.074]	plasmamembrane[0.120]	synapse[0.548]
Q7KZF4
	[TestLabels]:	cytoplasm	nucleus
	[PredictedLabels]:	cytoplasm[0.248]	mitochondrion[0.182]	nucleus[0.350]
Q96EB1
	[TestLabels]:	cytoplasm	nucleus
	[PredictedLabels]:	cytoplasm[0.113]	nucleus[0.680]	plasmamembrane[0.080]
P31151
	[TestLabels]:	cytoplasm	extracell
	[PredictedLabels]:	extracell[0.790]	plasmamembrane[0.093]
Q99417
	[TestLabels]:	cytoplasm	mitochondrion	nucleus
	[PredictedLabels]:	nucleus[0.964]
Q9BTV5
	[TestLabels]:	centrosome	cytoplasm
	[PredictedLabels]:	nucleus[0.813]
Q14449
	[TestLabels]:	cytoplasm	golgiapparatus
	[PredictedLabels]:	cytoplasm[0.136]	golgiapparatus[0.296]	nucleus[0.071]	plasmamembrane[0.203]
O75874
	[TestLabels]:	cytoplasm	peroxisome
	[PredictedLabels]:	cytoplasm[0.375]	mitochondrion[0.251]	nucleus[0.079]
P41227
	[TestLabels]:	cytoplasm	cytoskeleton	nucleus
	[PredictedLabels]:	cytoplasm[0.563]	nucleus[0.375]
P57678
	[TestLabels]:	cytoplasm	nucleus
	[PredictedLabels]:	mitochondrion[0.405]	nucleus[0.315]	plasmamembrane[0.075]
O95822
	[TestLabels]:	cytoplasm	mitochondrion	peroxisome
	[PredictedLabels]:	cytoplasm[0.304]	peroxisome[0.552]
Q13939
	[TestLabels]:	cytoskeleton	nucleus
	[PredictedLabels]:	cytoskeleton[0.831]
P30533
	[TestLabels]:	cytoplasm	endoplasmicreticulum
	[PredictedLabels]:	cytoplasm[0.237]	endoplasmicreticulum[0.250]	nucleus[0.151]	plasmamembrane[0.139]
P30622
	[TestLabels]:	cytoplasm	cytoskeleton
	[PredictedLabels]:	cytoplasm[0.528]	cytoskeleton[0.102]	nucleus[0.245]
Q16531
	[TestLabels]:	cytoplasm	nucleus
	[PredictedLabels]:	nucleus[0.906]
Q9BRG1
	[TestLabels]:	cytoplasm	nucleus
	[PredictedLabels]:	cytoplasm[0.311]	endosome[0.125]	mitochondrion[0.095]	nucleus[0.331]
Q9NSB8
	[TestLabels]:	plasmamembrane	synapse
	[PredictedLabels]:	nucleus[0.072]	plasmamembrane[0.530]	synapse[0.121]
P10636
	[TestLabels]:	cytoskeleton	plasmamembrane
	[PredictedLabels]:	cytoskeleton[0.124]	golgiapparatus[0.093]	nucleus[0.383]	plasmamembrane[0.230]
P50542
	[TestLabels]:	cytoplasm	peroxisome
	[PredictedLabels]:	cytoplasm[0.227]	mitochondrion[0.098]	peroxisome[0.390]
P54105
	[TestLabels]:	cytoplasm	cytoskeleton	nucleus
	[PredictedLabels]:	nucleus[0.948]
Q13702
	[TestLabels]:	plasmamembrane	synapse
	[PredictedLabels]:	cytoskeleton[0.125]	golgiapparatus[0.112]	nucleus[0.072]	plasmamembrane[0.359]	synapse[0.145]
Q9H467
	[TestLabels]:	cytoplasm	nucleus
	[PredictedLabels]:	nucleus[0.965]
O15354
	[TestLabels]:	endoplasmicreticulum	plasmamembrane
	[PredictedLabels]:	endoplasmicreticulum[0.582]	extracell[0.113]	plasmamembrane[0.192]
Q8N2I9
	[TestLabels]:	cytoplasm	nucleus
	[PredictedLabels]:	cytoplasm[0.358]	nucleus[0.255]	plasmamembrane[0.346]
Q8NHG8
	[TestLabels]:	endosome	lysosome
	[PredictedLabels]:	endosome[0.108]	lysosome[0.334]	plasmamembrane[0.195]
P23528
	[TestLabels]:	cytoskeleton	nucleus
	[PredictedLabels]:	cytoplasm[0.292]	cytoskeleton[0.145]	nucleus[0.468]
Q7Z7A4
	[TestLabels]:	cytoplasm	plasmamembrane
	[PredictedLabels]:	nucleus[0.308]	plasmamembrane[0.549]
Q9Y3M8
	[TestLabels]:	cytoplasm	mitochondrion
	[PredictedLabels]:	cytoplasm[0.208]	golgiapparatus[0.122]	mitochondrion[0.248]	nucleus[0.120]	plasmamembrane[0.108]
P06733
	[TestLabels]:	cytoplasm	plasmamembrane
	[PredictedLabels]:	extracell[0.138]	plasmamembrane[0.684]
Q9NX95
	[TestLabels]:	cytoskeleton	golgiapparatus
	[PredictedLabels]:	endoplasmicreticulum[0.076]	golgiapparatus[0.798]
Q9NS25
	[TestLabels]:	cytoplasm	nucleus
	[PredictedLabels]:	nucleus[0.971]
Q8TEM1
	[TestLabels]:	endoplasmicreticulum	nucleus
	[PredictedLabels]:	endoplasmicreticulum[0.483]	golgiapparatus[0.102]	nucleus[0.247]
O75340
	[TestLabels]:	endoplasmicreticulum	nucleus
	[PredictedLabels]:	cytoplasm[0.130]	endoplasmicreticulum[0.241]	nucleus[0.355]
Q9Y3F4
	[TestLabels]:	cytoplasm	nucleus
	[PredictedLabels]:	cytoplasm[0.203]	mitochondrion[0.088]	nucleus[0.570]
P08962
	[TestLabels]:	lysosome	plasmamembrane
	[PredictedLabels]:	extracell[0.153]	lysosome[0.331]	plasmamembrane[0.176]
Q13421
	[TestLabels]:	extracell	golgiapparatus	plasmamembrane
	[PredictedLabels]:	extracell[0.147]	plasmamembrane[0.698]
Q9UM00
	[TestLabels]:	endoplasmicreticulum	golgiapparatus
	[PredictedLabels]:	plasmamembrane[0.816]
Q00341
	[TestLabels]:	cytoplasm	nucleus
	[PredictedLabels]:	nucleus[0.919]
Q9Y5L0
	[TestLabels]:	cytoplasm	nucleus
	[PredictedLabels]:	cytoplasm[0.119]	mitochondrion[0.167]	nucleus[0.611]
Q9BXF6
	[TestLabels]:	cytoplasm	mitochondrion
	[PredictedLabels]:	endosome[0.160]	endoplasmicreticulum[0.088]	golgiapparatus[0.085]	mitochondrion[0.179]	nucleus[0.133]	plasmamembrane[0.120]
Q96Q83
	[TestLabels]:	cytoplasm	nucleus
	[PredictedLabels]:	mitochondrion[0.526]	nucleus[0.411]
Q8N668
	[TestLabels]:	cytoplasm	nucleus
	[PredictedLabels]:	cytoplasm[0.254]	nucleus[0.479]	plasmamembrane[0.090]
Q8IZY5
	[TestLabels]:	cytoplasm	mitochondrion
	[PredictedLabels]:	plasmamembrane[0.636]	synapse[0.141]
Q86WP2
	[TestLabels]:	cytoplasm	nucleus
	[PredictedLabels]:	nucleus[0.990]
Q9NWZ5
	[TestLabels]:	cytoplasm	nucleus
	[PredictedLabels]:	cytoplasm[0.152]	endoplasmicreticulum[0.514]	nucleus[0.199]
Q9BRQ8
	[TestLabels]:	cytoplasm	mitochondrion
	[PredictedLabels]:	mitochondrion[0.779]
O43493
	[TestLabels]:	golgiapparatus	plasmamembrane
	[PredictedLabels]:	endoplasmicreticulum[0.090]	golgiapparatus[0.738]
O60229
	[TestLabels]:	cytoplasm	cytoskeleton
	[PredictedLabels]:	cytoplasm[0.298]	cytoskeleton[0.181]	nucleus[0.269]
Q9HAV4
	[TestLabels]:	cytoplasm	nucleus
	[PredictedLabels]:	nucleus[0.965]
Q12934
	[TestLabels]:	cytoplasm	cytoskeleton
	[PredictedLabels]:	cytoplasm[0.536]	cytoskeleton[0.268]	nucleus[0.073]
Q92597
	[TestLabels]:	cytoplasm	nucleus	plasmamembrane
	[PredictedLabels]:	cytoplasm[0.465]	nucleus[0.510]
P14060
	[TestLabels]:	endoplasmicreticulum	mitochondrion
	[PredictedLabels]:	endoplasmicreticulum[0.471]	golgiapparatus[0.118]	mitochondrion[0.229]
Q15003
	[TestLabels]:	cytoplasm	nucleus
	[PredictedLabels]:	nucleus[0.855]
Q9GZY1
	[TestLabels]:	cytoplasm	nucleus
	[PredictedLabels]:	cytoplasm[0.320]	mitochondrion[0.075]	nucleus[0.510]
Q9Y613
	[TestLabels]:	cytoplasm	cytoskeleton
	[PredictedLabels]:	cytoplasm[0.146]	cytoskeleton[0.530]	nucleus[0.111]
O00461
	[TestLabels]:	endosome	golgiapparatus
	[PredictedLabels]:	cytoplasm[0.081]	endoplasmicreticulum[0.155]	golgiapparatus[0.335]	nucleus[0.155]	plasmamembrane[0.096]
Q6UUV7
	[TestLabels]:	cytoplasm	nucleus
	[PredictedLabels]:	nucleus[0.981]
O15392
	[TestLabels]:	cytoplasm	nucleus
	[PredictedLabels]:	cytoplasm[0.222]	nucleus[0.310]	plasmamembrane[0.095]
Q8ND25
	[TestLabels]:	endosome	lysosome
	[PredictedLabels]:	endosome[0.226]	lysosome[0.416]	plasmamembrane[0.136]
Q9Y6D9
	[TestLabels]:	centrosome	nucleus
	[PredictedLabels]:	cytoplasm[0.240]	nucleus[0.638]
Q9Y3D6
	[TestLabels]:	mitochondrion	peroxisome
	[PredictedLabels]:	mitochondrion[0.797]
Q8IVL5
	[TestLabels]:	endoplasmicreticulum	golgiapparatus
	[PredictedLabels]:	cytoplasm[0.086]	endoplasmicreticulum[0.395]	extracell[0.135]	golgiapparatus[0.246]
Q92556
	[TestLabels]:	cytoplasm	plasmamembrane
	[PredictedLabels]:	cytoskeleton[0.520]	nucleus[0.105]	plasmamembrane[0.279]
Q8N140
	[TestLabels]:	cytoplasm	nucleus
	[PredictedLabels]:	nucleus[0.962]
P23490
	[TestLabels]:	cytoplasm	nucleus
	[PredictedLabels]:	cytoplasm[0.545]	nucleus[0.183]	plasmamembrane[0.090]
P61221
	[TestLabels]:	cytoplasm	mitochondrion
	[PredictedLabels]:	cytoplasm[0.111]	endoplasmicreticulum[0.132]	extracell[0.079]	golgiapparatus[0.118]	mitochondrion[0.072]	plasmamembrane[0.394]
Q9UBF8
	[TestLabels]:	endoplasmicreticulum	mitochondrion
	[PredictedLabels]:	endoplasmicreticulum[0.144]	golgiapparatus[0.133]	mitochondrion[0.457]	nucleus[0.085]	plasmamembrane[0.085]
Q7Z4T9
	[TestLabels]:	cytoplasm	mitochondrion
	[PredictedLabels]:	mitochondrion[0.910]
Q9UHD9
	[TestLabels]:	cytoplasm	nucleus
	[PredictedLabels]:	cytoplasm[0.202]	endoplasmicreticulum[0.315]	nucleus[0.284]
P15941
	[TestLabels]:	cytoplasm	nucleus
	[PredictedLabels]:	cytoplasm[0.183]	nucleus[0.117]	plasmamembrane[0.586]
O00154
	[TestLabels]:	cytoplasm	mitochondrion
	[PredictedLabels]:	cytoplasm[0.197]	extracell[0.126]	golgiapparatus[0.087]	mitochondrion[0.107]	nucleus[0.178]	plasmamembrane[0.103]
O43572
	[TestLabels]:	cytoplasm	mitochondrion
	[PredictedLabels]:	mitochondrion[0.139]	plasmamembrane[0.680]
Q86YW5
	[TestLabels]:	cytoplasm	plasmamembrane
	[PredictedLabels]:	extracell[0.095]	plasmamembrane[0.761]
P31512
	[TestLabels]:	endoplasmicreticulum	microsome
	[PredictedLabels]:	endoplasmicreticulum[0.456]	extracell[0.092]	golgiapparatus[0.182]	microsome[0.124]
Q9UBK9
	[TestLabels]:	centrosome	cytoskeleton	nucleus
	[PredictedLabels]:	nucleus[0.838]
O95373
	[TestLabels]:	cytoplasm	nucleus
	[PredictedLabels]:	cytoplasm[0.607]	golgiapparatus[0.093]	nucleus[0.223]
Q99627
	[TestLabels]:	cytoplasm	nucleus
	[PredictedLabels]:	nucleus[0.905]
Q03135
	[TestLabels]:	golgiapparatus	plasmamembrane
	[PredictedLabels]:	cytoplasm[0.105]	golgiapparatus[0.279]	plasmamembrane[0.418]
P04035
	[TestLabels]:	endoplasmicreticulum	peroxisome
	[PredictedLabels]:	endoplasmicreticulum[0.102]	microsome[0.077]	peroxisome[0.510]
Q8WXD5
	[TestLabels]:	cytoplasm	nucleus
	[PredictedLabels]:	nucleus[0.856]
Q6RW13
	[TestLabels]:	endoplasmicreticulum	golgiapparatus
	[PredictedLabels]:	endoplasmicreticulum[0.253]	golgiapparatus[0.543]	plasmamembrane[0.086]
Q9H910
	[TestLabels]:	cytoplasm	nucleus
	[PredictedLabels]:	nucleus[0.943]
Q9BPZ7
	[TestLabels]:	nucleus	plasmamembrane
	[PredictedLabels]:	plasmamembrane[0.831]
P50747
	[TestLabels]:	cytoplasm	mitochondrion
	[PredictedLabels]:	extracell[0.101]	mitochondrion[0.312]	nucleus[0.208]	plasmamembrane[0.090]
O95996
	[TestLabels]:	cytoplasm	golgiapparatus	plasmamembrane
	[PredictedLabels]:	cytoskeleton[0.128]	golgiapparatus[0.156]	nucleus[0.274]	plasmamembrane[0.191]
Q9UHI6
	[TestLabels]:	cytoplasm	nucleus
	[PredictedLabels]:	nucleus[0.933]
Q8IZY2
	[TestLabels]:	endoplasmicreticulum	golgiapparatus	plasmamembrane
	[PredictedLabels]:	cytoplasm[0.094]	endoplasmicreticulum[0.076]	golgiapparatus[0.211]	plasmamembrane[0.444]
P22307
	[TestLabels]:	cytoplasm	mitochondrion
	[PredictedLabels]:	cytoplasm[0.383]	mitochondrion[0.083]	nucleus[0.155]	peroxisome[0.286]
P42858
	[TestLabels]:	cytoplasm	nucleus
	[PredictedLabels]:	cytoplasm[0.216]	endoplasmicreticulum[0.071]	golgiapparatus[0.074]	nucleus[0.285]	plasmamembrane[0.096]
Q9P0L0
	[TestLabels]:	cytoskeleton	plasmamembrane
	[PredictedLabels]:	endoplasmicreticulum[0.581]	golgiapparatus[0.132]	plasmamembrane[0.130]
Q99497
	[TestLabels]:	cytoplasm	nucleus
	[PredictedLabels]:	mitochondrion[0.384]	nucleus[0.556]
Q96EY5
	[TestLabels]:	cytoplasm	nucleus
	[PredictedLabels]:	cytoskeleton[0.095]	endosome[0.154]	endoplasmicreticulum[0.075]	golgiapparatus[0.119]	nucleus[0.246]	plasmamembrane[0.094]
P51003
	[TestLabels]:	cytoplasm	nucleus
	[PredictedLabels]:	nucleus[0.989]
Q9UBT7
	[TestLabels]:	cytoplasm	plasmamembrane
	[PredictedLabels]:	cytoskeleton[0.517]	nucleus[0.145]	plasmamembrane[0.246]
Q9NR71
	[TestLabels]:	extracell	plasmamembrane
	[PredictedLabels]:	cytoplasm[0.129]	mitochondrion[0.123]	nucleus[0.079]	plasmamembrane[0.516]
Q92797
	[TestLabels]:	cytoskeleton	nucleus
	[PredictedLabels]:	cytoplasm[0.199]	nucleus[0.581]
Q15650
	[TestLabels]:	cytoplasm	nucleus
	[PredictedLabels]:	cytoplasm[0.429]	nucleus[0.452]	plasmamembrane[0.077]
P49768
	[TestLabels]:	endoplasmicreticulum	golgiapparatus
	[PredictedLabels]:	cytoplasm[0.191]	endoplasmicreticulum[0.080]	extracell[0.081]	golgiapparatus[0.092]	nucleus[0.245]	plasmamembrane[0.118]
Q9H4A6
	[TestLabels]:	cytoplasm	golgiapparatus
	[PredictedLabels]:	endoplasmicreticulum[0.074]	golgiapparatus[0.213]	mitochondrion[0.087]	nucleus[0.123]	plasmamembrane[0.289]
Q8WWW0
	[TestLabels]:	cytoplasm	synapse
	[PredictedLabels]:	cytoplasm[0.318]	cytoskeleton[0.221]	nucleus[0.169]
Q9BX66
	[TestLabels]:	cytoskeleton	plasmamembrane
	[PredictedLabels]:	cytoplasm[0.327]	cytoskeleton[0.091]	nucleus[0.246]	plasmamembrane[0.106]
Q9H832
	[TestLabels]:	cytoplasm	nucleus
	[PredictedLabels]:	nucleus[0.982]
Q5MNZ9
	[TestLabels]:	endosome	golgiapparatus
	[PredictedLabels]:	cytoplasm[0.280]	golgiapparatus[0.114]	nucleus[0.171]	plasmamembrane[0.111]
Q14974
	[TestLabels]:	cytoplasm	nucleus
	[PredictedLabels]:	nucleus[0.948]
Q9H497
	[TestLabels]:	cytoplasm	endoplasmicreticulum
	[PredictedLabels]:	endoplasmicreticulum[0.207]	extracell[0.148]	nucleus[0.264]	plasmamembrane[0.072]
Q13901
	[TestLabels]:	cytoplasm	nucleus
	[PredictedLabels]:	nucleus[0.989]
Q9HD36
	[TestLabels]:	mitochondrion	nucleus
	[PredictedLabels]:	cytoplasm[0.222]	nucleus[0.566]
Q15942
	[TestLabels]:	cytoplasm	cytoskeleton
	[PredictedLabels]:	cytoskeleton[0.225]	nucleus[0.549]	plasmamembrane[0.130]
Q05932
	[TestLabels]:	cytoplasm	mitochondrion
	[PredictedLabels]:	mitochondrion[0.957]
Q9Y240
	[TestLabels]:	cytoplasm	extracell
	[PredictedLabels]:	extracell[0.995]
O95347
	[TestLabels]:	cytoplasm	nucleus
	[PredictedLabels]:	nucleus[0.880]
Q96KG9
	[TestLabels]:	centrosome	cytoplasm	nucleus
	[PredictedLabels]:	cytoskeleton[0.099]	golgiapparatus[0.368]	nucleus[0.183]	plasmamembrane[0.079]
Q53EL6
	[TestLabels]:	cytoplasm	nucleus
	[PredictedLabels]:	mitochondrion[0.286]	nucleus[0.622]
P41222
	[TestLabels]:	endoplasmicreticulum	golgiapparatus	nucleus
	[PredictedLabels]:	cytoplasm[0.184]	endoplasmicreticulum[0.197]	extracell[0.126]	golgiapparatus[0.077]	nucleus[0.224]
Q96RS0
	[TestLabels]:	cytoplasm	nucleus
	[PredictedLabels]:	nucleus[0.875]
Q9P212
	[TestLabels]:	golgiapparatus	plasmamembrane
	[PredictedLabels]:	endoplasmicreticulum[0.091]	golgiapparatus[0.320]	plasmamembrane[0.350]
P60510
	[TestLabels]:	centrosome	nucleus
	[PredictedLabels]:	nucleus[0.949]
Q8TC76
	[TestLabels]:	centrosome	cytoplasm
	[PredictedLabels]:	cytoplasm[0.387]	nucleus[0.461]
Q15276
	[TestLabels]:	cytoplasm	endosome
	[PredictedLabels]:	cytoplasm[0.165]	endosome[0.334]	golgiapparatus[0.080]	plasmamembrane[0.123]
O95359
	[TestLabels]:	centrosome	cytoplasm	nucleus
	[PredictedLabels]:	cytoplasm[0.370]	nucleus[0.580]
O75843
	[TestLabels]:	endosome	golgiapparatus
	[PredictedLabels]:	cytoplasm[0.148]	endoplasmicreticulum[0.077]	golgiapparatus[0.270]	nucleus[0.176]	plasmamembrane[0.117]
Q13261
	[TestLabels]:	endoplasmicreticulum	extracell
	[PredictedLabels]:	endoplasmicreticulum[0.101]	extracell[0.308]	golgiapparatus[0.127]	nucleus[0.098]	plasmamembrane[0.220]
P08235
	[TestLabels]:	cytoplasm	endoplasmicreticulum
	[PredictedLabels]:	cytoplasm[0.300]	nucleus[0.664]
Q13895
	[TestLabels]:	cytoplasm	nucleus
	[PredictedLabels]:	nucleus[0.948]
Q99720
	[TestLabels]:	endoplasmicreticulum	nucleus	plasmamembrane
	[PredictedLabels]:	cytoplasm[0.187]	endoplasmicreticulum[0.088]	extracell[0.145]	nucleus[0.214]	plasmamembrane[0.155]
P14091
	[TestLabels]:	endosome	endoplasmicreticulum	golgiapparatus
	[PredictedLabels]:	endosome[0.415]	mitochondrion[0.083]	nucleus[0.107]	plasmamembrane[0.126]
Q5T1C6
	[TestLabels]:	cytoplasm	plasmamembrane
	[PredictedLabels]:	cytoplasm[0.452]	mitochondrion[0.114]	nucleus[0.102]	plasmamembrane[0.128]
P09958
	[TestLabels]:	golgiapparatus	plasmamembrane
	[PredictedLabels]:	endoplasmicreticulum[0.109]	extracell[0.241]	golgiapparatus[0.153]	plasmamembrane[0.312]
O00453
	[TestLabels]:	cytoplasm	golgiapparatus
	[PredictedLabels]:	endoplasmicreticulum[0.309]	golgiapparatus[0.549]	plasmamembrane[0.076]
O00425
	[TestLabels]:	cytoplasm	nucleus
	[PredictedLabels]:	nucleus[0.939]
Q9UJT1
	[TestLabels]:	cytoplasm	nucleus
	[PredictedLabels]:	cytoskeleton[0.133]	nucleus[0.766]
Q9NQL2
	[TestLabels]:	cytoplasm	nucleus
	[PredictedLabels]:	lysosome[0.886]
Q16478
	[TestLabels]:	plasmamembrane	synapse
	[PredictedLabels]:	extracell[0.123]	golgiapparatus[0.071]	nucleus[0.259]	plasmamembrane[0.217]
P29728
	[TestLabels]:	endoplasmicreticulum	microsome	mitochondrion	nucleus
	[PredictedLabels]:	cytoplasm[0.216]	microsome[0.137]	mitochondrion[0.217]	nucleus[0.221]	plasmamembrane[0.071]
Q00987
	[TestLabels]:	cytoplasm	nucleus
	[PredictedLabels]:	nucleus[0.916]
Q969F2
	[TestLabels]:	cytoplasm	plasmamembrane
	[PredictedLabels]:	plasmamembrane[0.804]
O75935
	[TestLabels]:	centrosome	cytoplasm
	[PredictedLabels]:	golgiapparatus[0.088]	nucleus[0.595]	plasmamembrane[0.106] 
